# Supplementary material for: Bis(1,10-phenanthroline-κ2 N,N′)(sulfato-κO)zinc(II) propane-1,2-diol monosolvate
Source: Acta Crystallogr Sect E Struct Rep Online. 2013 Sep 28;69(Pt 10):m561. doi: 10.1107/S160053681302610X (PMC3790364; doi:10.1107/S160053681302610X)
Supplement: Supplementary file 1 [file e-69-0m561-sup1.cif]

##############################################################################
#                                                                            #
# This CIF contains the data in a paper accepted for publication in          #
# Acta Crystallographica Section E. It conforms to the requirements of       #
# Notes for Authors for Acta Crystallographica Section E, and has been       #
# peer reviewed under the auspices of the IUCr Commission on Journals.       #
#                                                                            #
# Full details of the Crystallographic Information File format               #
# are given in the paper "The Crystallographic Information File (CIF):       #
# a New Standard Archive File for Crystallography" by S. R. Hall, F. H.      #
# Allen and I. D. Brown [Acta Cryst. (1991), A47, 655-685].                  #
#                                                                            #
# The current version of the core CIF dictionary is obtainable from          #
# ftp://ftp.iucr.org/pub/cif_core.dic.                                       #
#                                                                            #
# Software is freely available for graphical display of the structure(s)     #
# in this CIF. For information consult the CIF software page                 #
# http://www.iucr.org/resources/cif/software.                                #
#                                                                            #
# This file may be used for bona fide research purposes within the           #
# scientific community so long as proper attribution is given to the journal # 
# article from which it was obtained.                                        #
#                                                                            #
##############################################################################
data_global
_audit_creation_method     'from SHELXL97 CIF and IUCr SHELXL97-template'
_journal_date_recd_electronic     2013-09-06
_journal_date_accepted     2013-09-21
_journal_name_full     'Acta Crystallographica, Section E'
_journal_year     2013
_journal_volume     69
_journal_issue     10
_journal_page_first     m561
_journal_page_last     m561
_journal_paper_category     QM
_journal_paper_doi     10.1107/S160053681302610X
_journal_coeditor_code     LH5651
_publ_contact_author_name     'Dr. Kai-Long Zhong'
_publ_contact_author_address
;
Department of Applied Chemistry
Nanjing College of Chemical Technology
Nanjing, Jiangsu Province
People's Republic of China
;
_publ_contact_author_email     'zklong76@163.com'
_publ_contact_author_fax     '+86-025-58370621'
_publ_contact_author_phone     '+86-025-58371642'
_publ_section_title
;
Bis(1,10-phenanthroline-\k^2^<i>N</i>,<i>N</i>')(sulfato-\k<i>O</i>)zinc(II)
propane-1,2-diol monosolvate
;
loop_
    _publ_author_name
    _publ_author_address
    'Kai-Long Zhong'
;
Department of Applied Chemistry
Nanjing College of Chemical Technology
Nanjing, 210048, People's Republic of China
;
data_I
_database_code_depnum_ccdc_archive 'CCDC 962558'
_audit_creation_method     SHELXL-97
_chemical_name_systematic
;
Bis(1,10-phenanthroline-\k^2^<i>N</i>,<i>N</i>')(sulfato-\k<i>O</i>)zinc(II)
propane-1,2-diol monosolvate
;
_chemical_name_common     ?
_chemical_formula_moiety     'C24 H16 N4 O4 S Zn, C3 H8 O2'
_chemical_formula_sum     'C27 H24 N4 O6 S Zn'
_chemical_formula_iupac     '[Zn (S O4) (C12 H8 N2)2], C3 H8 O2'
_chemical_formula_weight     597.93
_chemical_melting_point     ?
_symmetry_cell_setting     monoclinic
_symmetry_space_group_name_H-M     'C 2/c'
_symmetry_space_group_name_Hall     '-C 2yc'
loop_
    _symmetry_equiv_pos_as_xyz
    'x, y, z'
    '-x, y, -z+1/2'
    'x+1/2, y+1/2, z'
    '-x+1/2, y+1/2, -z+1/2'
    '-x, -y, -z'
    'x, -y, z-1/2'
    '-x+1/2, -y+1/2, -z'
    'x+1/2, -y+1/2, z-1/2'
_cell_length_a     17.3913(10)
_cell_length_b     12.9247(7)
_cell_length_c     13.2214(7)
_cell_angle_alpha     90.00
_cell_angle_beta     123.248(5)
_cell_angle_gamma     90.00
_cell_volume     2485.4(2)
_cell_formula_units_Z     4
_cell_measurement_reflns_used     2296
_cell_measurement_theta_min     3.5170
_cell_measurement_theta_max     28.8310
_cell_measurement_temperature     223.15
_exptl_crystal_description     'block'
_exptl_crystal_colour     'colourless'
_exptl_crystal_size_max     0.35
_exptl_crystal_size_mid     0.20
_exptl_crystal_size_min     0.15
_exptl_crystal_density_diffrn     1.598
_exptl_crystal_density_meas     ?
_exptl_crystal_density_method     'not measured'
_exptl_crystal_F_000     1232
_exptl_absorpt_coefficient_mu     1.125
_exptl_absorpt_correction_type     multi-scan
_exptl_absorpt_process_details     '(REQAB; Jacobson, 1998)'
_exptl_absorpt_correction_T_min     0.96770
_exptl_absorpt_correction_T_max     1.00000
_exptl_special_details
;
;
_diffrn_ambient_temperature     223.15
_diffrn_radiation_type     MoK\a
_diffrn_radiation_wavelength     0.71073
_diffrn_radiation_source     'fine-focus sealed tube'
_diffrn_radiation_monochromator     'Graphite Monochromator'
_diffrn_measurement_device_type     'Rigaku Mercury CCD'
_diffrn_measurement_method     '\w scans'
_diffrn_detector_area_resol_mean     28.5714
_diffrn_reflns_number     5735
_diffrn_reflns_av_R_equivalents     0.0353
_diffrn_reflns_av_sigmaI/netI     0.0464
_diffrn_reflns_theta_min     2.80
_diffrn_reflns_theta_max     25.00
_diffrn_reflns_theta_full     25.00
_diffrn_measured_fraction_theta_max     0.999
_diffrn_measured_fraction_theta_full     0.999
_diffrn_reflns_limit_h_min     -20
_diffrn_reflns_limit_h_max     20
_diffrn_reflns_limit_k_min     -15
_diffrn_reflns_limit_k_max     14
_diffrn_reflns_limit_l_min     -14
_diffrn_reflns_limit_l_max     15
_diffrn_standards_number     0
_diffrn_standards_interval_count     .
_diffrn_standards_interval_time     .
_diffrn_standards_decay_%     ?
_refine_special_details
;
Refinement of <i>F</i>^2^ against ALL reflections. The weighted <i>R</i>-factor
<i>wR</i> and goodness of fit <i>S</i> are based on <i>F</i>^2^, conventional
<i>R</i>-factors <i>R</i> are based on <i>F</i>, with <i>F</i> set to zero for
negative <i>F</i>^2^. The threshold expression of <i>F</i>^2^ >
\s(<i>F</i>^2^) is used only for calculating <i>R</i>-factors(gt) <i>etc</i>.
and is not relevant to the choice of reflections for refinement.
<i>R</i>-factors based on <i>F</i>^2^ are statistically about twice as large
as those based on <i>F</i>, and <i>R</i>- factors based on ALL data will be
even larger.
;
_reflns_number_total     2191
_reflns_number_gt     1878
_reflns_threshold_expression     I>2\s(I)
_refine_ls_structure_factor_coef     Fsqd
_refine_ls_matrix_type     full
_refine_ls_R_factor_all     0.0504
_refine_ls_R_factor_gt     0.0409
_refine_ls_wR_factor_gt     0.0958
_refine_ls_wR_factor_ref     0.1024
_refine_ls_goodness_of_fit_ref     1.056
_refine_ls_restrained_S_all     1.064
_refine_ls_number_reflns     2191
_refine_ls_number_parameters     186
_refine_ls_number_restraints     4
_refine_ls_hydrogen_treatment     constr
_refine_ls_weighting_scheme     calc
_refine_ls_weighting_details
         'calc w=1/[\s^2^(Fo^2^)+(0.0486P)^2^+2.9011P] where P=(Fo^2^+2Fc^2^)/3'
_atom_sites_solution_hydrogens     geom
_atom_sites_solution_primary     direct
_atom_sites_solution_secondary     difmap
_refine_ls_shift/su_max     0.000
_refine_ls_shift/su_mean     0.000
_refine_diff_density_max     0.725
_refine_diff_density_min     -0.541
_refine_ls_extinction_method     none
_refine_ls_extinction_coef     ?
loop_
    _atom_type_symbol
    _atom_type_description
    _atom_type_scat_dispersion_real
    _atom_type_scat_dispersion_imag
    _atom_type_scat_source
    'C' 'C' 0.0033 0.0016
                         'International Tables Vol C Tables 4.2.6.8 and 6.1.1.4'
    'H' 'H' 0.0000 0.0000
                         'International Tables Vol C Tables 4.2.6.8 and 6.1.1.4'
    'N' 'N' 0.0061 0.0033
                         'International Tables Vol C Tables 4.2.6.8 and 6.1.1.4'
    'O' 'O' 0.0106 0.0060
                         'International Tables Vol C Tables 4.2.6.8 and 6.1.1.4'
    'S' 'S' 0.1246 0.1234
                         'International Tables Vol C Tables 4.2.6.8 and 6.1.1.4'
    'Zn' 'Zn' 0.2839 1.4301
                         'International Tables Vol C Tables 4.2.6.8 and 6.1.1.4'
_computing_data_collection     'CrystalClear (Rigaku, 2007)'
_computing_cell_refinement     'CrystalClear (Rigaku, 2007)'
_computing_data_reduction     'CrystalClear (Rigaku, 2007)'
_computing_structure_solution     'SHELXS97 (Sheldrick, 2008)'
_computing_structure_refinement     'SHELXL97 (Sheldrick, 2008)'
_computing_molecular_graphics     'XP in SHELXTL (Sheldrick, 2008)'
_computing_publication_material     'SHELXTL (Sheldrick, 2008)'
loop_
    _atom_site_type_symbol
    _atom_site_label
    _atom_site_fract_x
    _atom_site_fract_y
    _atom_site_fract_z
    _atom_site_U_iso_or_equiv
    _atom_site_adp_type
    _atom_site_calc_flag
    _atom_site_refinement_flags
    _atom_site_occupancy
    _atom_site_symmetry_multiplicity
    _atom_site_disorder_assembly
    _atom_site_disorder_group
    Zn Zn1 0.0000 0.30049(4) 0.2500 0.02159(19) Uani d S 1 2 . .
    S S1 0.0034(2) 0.54103(11) 0.2316(3) 0.0167(6) Uani d P 0.50 1 . .
    O O1 0.0136(3) 0.4449(3) 0.3022(4) 0.0257(5) Uani d P 0.50 1 . .
    O O2 -0.0007(3) 0.5122(3) 0.1220(4) 0.0257(5) Uani d P 0.50 1 . .
    O O3 0.0811(6) 0.6077(9) 0.3077(9) 0.0257(5) Uani d P 0.50 1 . .
    O O4 -0.0835(7) 0.5935(8) 0.1998(10) 0.0257(5) Uani d P 0.50 1 . .
    O O5 0.0562(14) 0.7871(13) 0.1824(16) 0.046(2) Uani d PD 0.50 1 A -1
    H H5 0.0423 0.7309 0.1988 0.069 Uiso calc PR 0.50 1 A -1
    O O6 -0.0460(14) 0.7974(14) 0.3059(16) 0.046(2) Uani d PD 0.50 1 A -1
    H H6 -0.0423 0.7429 0.2756 0.069 Uiso calc PR 0.50 1 A -1
    N N1 0.09382(15) 0.27777(19) 0.1947(2) 0.0222(6) Uani d . 1 1 . .
    N N2 0.10269(16) 0.2072(2) 0.3926(2) 0.0228(6) Uani d . 1 1 . .
    C C1 0.0913(2) 0.3167(2) 0.1003(3) 0.0261(7) Uani d . 1 1 . .
    H H1A 0.0459 0.3660 0.0520 0.031 Uiso calc R 1 1 . .
    C C2 0.1535(2) 0.2875(3) 0.0694(3) 0.0284(7) Uani d . 1 1 . .
    H H2A 0.1497 0.3170 0.0018 0.034 Uiso calc R 1 1 . .
    C C3 0.2194(2) 0.2159(3) 0.1382(3) 0.0297(8) Uani d . 1 1 . .
    H H3A 0.2607 0.1947 0.1173 0.036 Uiso calc R 1 1 . .
    C C4 0.2257(2) 0.1735(2) 0.2406(3) 0.0248(7) Uani d . 1 1 . .
    C C5 0.2950(2) 0.1021(3) 0.3207(3) 0.0284(7) Uani d . 1 1 . .
    H H5A 0.3380 0.0786 0.3038 0.034 Uiso calc R 1 1 . .
    C C6 0.3001(2) 0.0674(3) 0.4204(3) 0.0293(8) Uani d . 1 1 . .
    H H6A 0.3465 0.0202 0.4719 0.035 Uiso calc R 1 1 . .
    C C7 0.2354(2) 0.1019(2) 0.4489(3) 0.0242(7) Uani d . 1 1 . .
    C C8 0.2402(2) 0.0709(3) 0.5542(3) 0.0303(8) Uani d . 1 1 . .
    H H8A 0.2858 0.0244 0.6088 0.036 Uiso calc R 1 1 . .
    C C9 0.1776(2) 0.1094(3) 0.5760(3) 0.0338(8) Uani d . 1 1 . .
    H H9A 0.1805 0.0906 0.6466 0.041 Uiso calc R 1 1 . .
    C C10 0.1096(2) 0.1765(3) 0.4932(3) 0.0297(8) Uani d . 1 1 . .
    H H10A 0.0665 0.2014 0.5091 0.036 Uiso calc R 1 1 . .
    C C11 0.16579(19) 0.1707(2) 0.3712(3) 0.0219(7) Uani d . 1 1 . .
    C C12 0.16033(19) 0.2076(2) 0.2646(3) 0.0209(7) Uani d . 1 1 . .
    C C13 0.0615(9) 0.8631(8) 0.2607(13) 0.082(2) Uani d PD 0.50 1 A -1
    H H13A 0.0782 0.9287 0.2404 0.098 Uiso calc PR 0.50 1 A -1
    H H13B 0.1113 0.8448 0.3432 0.098 Uiso calc PR 0.50 1 A -1
    C C14 -0.0247(9) 0.8802(6) 0.2597(14) 0.082(2) Uani d PD 0.50 1 A -1
    H H14A -0.0759 0.8875 0.1739 0.098 Uiso calc PR 0.50 1 A -1
    C C15 -0.0222(8) 0.9778(6) 0.3227(11) 0.082(2) Uani d PD 0.50 1 A -1
    H H15A -0.0019 1.0347 0.2950 0.123 Uiso calc PR 0.50 1 A -1
    H H15B 0.0202 0.9693 0.4093 0.123 Uiso calc PR 0.50 1 A -1
    H H15C -0.0832 0.9925 0.3046 0.123 Uiso calc PR 0.50 1 A -1
loop_
    _atom_site_aniso_label
    _atom_site_aniso_U_11
    _atom_site_aniso_U_22
    _atom_site_aniso_U_33
    _atom_site_aniso_U_12
    _atom_site_aniso_U_13
    _atom_site_aniso_U_23
    Zn1 0.0229(3) 0.0194(3) 0.0300(3) 0.000 0.0193(2) 0.000
    S1 0.0167(8) 0.0184(7) 0.0179(19) -0.0003(7) 0.0114(10) 0.0012(7)
    O1 0.0256(9) 0.0259(17) 0.0295(12) 0.0019(12) 0.0175(9) 0.0001(12)
    O2 0.0256(9) 0.0259(17) 0.0295(12) 0.0019(12) 0.0175(9) 0.0001(12)
    O3 0.0256(9) 0.0259(17) 0.0295(12) 0.0019(12) 0.0175(9) 0.0001(12)
    O4 0.0256(9) 0.0259(17) 0.0295(12) 0.0019(12) 0.0175(9) 0.0001(12)
    O5 0.077(4) 0.033(3) 0.070(3) -0.001(3) 0.067(3) -0.004(3)
    O6 0.077(4) 0.033(3) 0.070(3) -0.001(3) 0.067(3) -0.004(3)
    N1 0.0208(12) 0.0242(14) 0.0252(14) 0.0010(11) 0.0150(11) 0.0031(11)
    N2 0.0233(13) 0.0260(15) 0.0242(14) -0.0001(11) 0.0162(11) -0.0012(11)
    C1 0.0269(16) 0.0261(18) 0.0290(18) 0.0022(14) 0.0176(14) 0.0056(14)
    C2 0.0328(17) 0.034(2) 0.0276(18) 0.0024(15) 0.0223(15) 0.0040(15)
    C3 0.0285(17) 0.036(2) 0.0334(19) 0.0027(15) 0.0226(15) -0.0001(15)
    C4 0.0247(15) 0.0268(18) 0.0260(17) 0.0018(13) 0.0159(14) -0.0026(14)
    C5 0.0256(15) 0.0322(19) 0.0317(19) 0.0062(14) 0.0183(14) -0.0049(15)
    C6 0.0281(16) 0.0296(19) 0.0315(19) 0.0078(14) 0.0171(15) 0.0004(14)
    C7 0.0252(15) 0.0253(17) 0.0220(16) -0.0016(13) 0.0129(13) -0.0025(13)
    C8 0.0309(17) 0.031(2) 0.0263(18) 0.0050(14) 0.0140(15) 0.0049(14)
    C9 0.0384(18) 0.044(2) 0.0231(18) 0.0017(17) 0.0198(16) 0.0039(16)
    C10 0.0302(16) 0.038(2) 0.0285(19) 0.0045(15) 0.0208(15) 0.0007(15)
    C11 0.0248(15) 0.0199(16) 0.0251(17) -0.0014(13) 0.0163(14) -0.0029(13)
    C12 0.0198(14) 0.0196(16) 0.0259(17) -0.0012(13) 0.0141(13) -0.0024(13)
    C13 0.134(8) 0.031(3) 0.146(6) -0.012(3) 0.119(6) -0.008(4)
    C14 0.134(8) 0.031(3) 0.146(6) -0.012(3) 0.119(6) -0.008(4)
    C15 0.134(8) 0.031(3) 0.146(6) -0.012(3) 0.119(6) -0.008(4)
_geom_special_details
;
All e.s.d.'s (except the e.s.d. in the dihedral angle between two l.s. planes)
are estimated using the full covariance matrix. The cell e.s.d.'s are taken
into account individually in the estimation of e.s.d.'s in distances, angles
and torsion angles; correlations between e.s.d.'s in cell parameters are only
used when they are defined by crystal symmetry. An approximate (isotropic)
treatment of cell e.s.d.'s is used for estimating e.s.d.'s involving l.s.
planes.
;
loop_
    _geom_bond_atom_site_label_1
    _geom_bond_atom_site_label_2
    _geom_bond_site_symmetry_2
    _geom_bond_distance
    _geom_bond_publ_flag
    Zn1 O1 . 1.959(4) n
    Zn1 O1 2 1.959(4) ?
    Zn1 N2 2 2.123(3) ?
    Zn1 N2 . 2.123(3) n
    Zn1 N1 . 2.142(2) n
    Zn1 N1 2 2.142(2) ?
    S1 O1 2 1.298(5) ?
    S1 O4 2 1.355(11) ?
    S1 O3 . 1.446(11) n
    S1 O2 . 1.459(4) n
    S1 O4 . 1.492(12) n
    S1 O1 . 1.505(4) n
    S1 O3 2 1.529(12) ?
    S1 O2 2 1.998(4) ?
    O1 S1 2 1.298(4) ?
    O1 O2 2 1.435(6) ?
    O2 O1 2 1.435(6) ?
    O2 S1 2 1.998(4) ?
    O3 O4 2 0.223(14) ?
    O3 S1 2 1.529(12) ?
    O4 O3 2 0.223(14) ?
    O4 S1 2 1.355(11) ?
    O5 C13 . 1.394(9) ?
    O5 H5 . 0.8300 ?
    O6 C14 . 1.380(8) ?
    O6 H6 . 0.8300 ?
    N1 C1 . 1.324(4) ?
    N1 C12 . 1.357(4) ?
    N2 C10 . 1.329(4) ?
    N2 C11 . 1.358(4) ?
    C1 C2 . 1.402(4) ?
    C1 H1A . 0.9400 ?
    C2 C3 . 1.362(5) ?
    C2 H2A . 0.9400 ?
    C3 C4 . 1.408(4) ?
    C3 H3A . 0.9400 ?
    C4 C12 . 1.408(4) ?
    C4 C5 . 1.424(4) ?
    C5 C6 . 1.348(5) ?
    C5 H5A . 0.9400 ?
    C6 C7 . 1.440(4) ?
    C6 H6A . 0.9400 ?
    C7 C11 . 1.396(4) ?
    C7 C8 . 1.407(4) ?
    C8 C9 . 1.362(4) ?
    C8 H8A . 0.9400 ?
    C9 C10 . 1.389(5) ?
    C9 H9A . 0.9400 ?
    C10 H10A . 0.9400 ?
    C11 C12 . 1.441(4) ?
    C13 C14 . 1.508(8) ?
    C13 H13A . 0.9800 ?
    C13 H13B . 0.9800 ?
    C14 C15 . 1.499(9) ?
    C14 H14A . 0.9900 ?
    C15 H15A . 0.9700 ?
    C15 H15B . 0.9700 ?
    C15 H15C . 0.9700 ?
loop_
    _geom_angle_atom_site_label_1
    _geom_angle_atom_site_label_2
    _geom_angle_atom_site_label_3
    _geom_angle_site_symmetry_1
    _geom_angle_site_symmetry_3
    _geom_angle
    _geom_angle_publ_flag
    O1 Zn1 N2 . 2 137.27(13) ?
    O1 Zn1 N2 2 2 110.38(13) ?
    O1 Zn1 N2 . . 110.38(13) ?
    O1 Zn1 N2 2 . 137.27(13) ?
    N2 Zn1 N2 2 . 110.75(14) ?
    O1 Zn1 N1 . . 106.45(13) ?
    O1 Zn1 N1 2 . 88.75(13) ?
    N2 Zn1 N1 2 . 92.67(9) ?
    N2 Zn1 N1 . . 78.32(9) n
    O1 Zn1 N1 . 2 88.75(13) ?
    O1 Zn1 N1 2 2 106.45(13) ?
    N2 Zn1 N1 2 2 78.32(9) ?
    N2 Zn1 N1 . 2 92.67(9) ?
    N1 Zn1 N1 . 2 164.24(14) ?
    O1 S1 O4 2 2 131.8(5) ?
    O1 S1 O3 2 . 139.5(5) ?
    O4 S1 O2 2 . 105.4(5) ?
    O3 S1 O2 . . 111.2(5) ?
    O1 S1 O4 2 . 109.5(5) ?
    O4 S1 O4 2 . 118.1(7) ?
    O3 S1 O4 . . 109.9(3) ?
    O2 S1 O4 . . 110.2(5) ?
    O4 S1 O1 2 . 105.6(6) ?
    O3 S1 O1 . . 108.2(6) ?
    O2 S1 O1 . . 109.3(2) ?
    O4 S1 O1 . . 107.9(3) ?
    O1 S1 O3 2 2 115.3(5) ?
    O4 S1 O3 2 2 112.9(3) ?
    O3 S1 O3 . 2 104.9(7) ?
    O2 S1 O3 . 2 107.0(5) ?
    O1 S1 O3 . 2 116.1(3) ?
    O1 S1 O2 2 2 91.9(2) ?
    O4 S1 O2 2 2 90.3(5) ?
    O3 S1 O2 . 2 86.9(5) ?
    O2 S1 O2 . 2 154.2(3) ?
    O4 S1 O2 . 2 78.4(4) ?
    O3 S1 O2 2 2 84.5(4) ?
    O1 O1 S1 2 2 74.3(2) ?
    O1 O1 O2 2 2 134.1(3) ?
    S1 O1 O2 2 2 64.3(3) ?
    O1 O1 S1 2 . 56.15(18) ?
    O2 O1 S1 2 . 85.6(3) ?
    O1 O1 Zn1 2 . 72.35(12) ?
    S1 O1 Zn1 2 . 146.1(3) ?
    O2 O1 Zn1 2 . 142.0(3) ?
    S1 O1 Zn1 . . 128.1(2) ?
    O1 O2 S1 2 . 53.3(2) ?
    O1 O2 S1 2 2 48.7(2) ?
    O4 O3 S1 2 . 62(5) ?
    O4 O3 S1 2 2 76(6) ?
    O3 O4 S1 2 2 110(5) ?
    O3 O4 S1 2 . 95(6) ?
    C13 O5 H5 . . 109.5 ?
    C14 O6 H6 . . 109.5 ?
    C1 N1 C12 . . 118.1(2) ?
    C1 N1 Zn1 . . 129.2(2) ?
    C12 N1 Zn1 . . 112.58(19) ?
    C10 N2 C11 . . 117.7(3) ?
    C10 N2 Zn1 . . 129.0(2) ?
    C11 N2 Zn1 . . 113.3(2) ?
    N1 C1 C2 . . 122.7(3) ?
    N1 C1 H1A . . 118.6 ?
    C2 C1 H1A . . 118.6 ?
    C3 C2 C1 . . 119.3(3) ?
    C3 C2 H2A . . 120.3 ?
    C1 C2 H2A . . 120.3 ?
    C2 C3 C4 . . 120.0(3) ?
    C2 C3 H3A . . 120.0 ?
    C4 C3 H3A . . 120.0 ?
    C3 C4 C12 . . 116.6(3) ?
    C3 C4 C5 . . 123.7(3) ?
    C12 C4 C5 . . 119.6(3) ?
    C6 C5 C4 . . 121.2(3) ?
    C6 C5 H5A . . 119.4 ?
    C4 C5 H5A . . 119.4 ?
    C5 C6 C7 . . 120.7(3) ?
    C5 C6 H6A . . 119.6 ?
    C7 C6 H6A . . 119.6 ?
    C11 C7 C8 . . 117.8(3) ?
    C11 C7 C6 . . 119.5(3) ?
    C8 C7 C6 . . 122.7(3) ?
    C9 C8 C7 . . 119.0(3) ?
    C9 C8 H8A . . 120.5 ?
    C7 C8 H8A . . 120.5 ?
    C8 C9 C10 . . 119.7(3) ?
    C8 C9 H9A . . 120.2 ?
    C10 C9 H9A . . 120.2 ?
    N2 C10 C9 . . 123.1(3) ?
    N2 C10 H10A . . 118.5 ?
    C9 C10 H10A . . 118.5 ?
    N2 C11 C7 . . 122.8(3) ?
    N2 C11 C12 . . 117.5(3) ?
    C7 C11 C12 . . 119.7(3) ?
    N1 C12 C4 . . 123.3(3) ?
    N1 C12 C11 . . 117.4(2) ?
    C4 C12 C11 . . 119.2(3) ?
    O5 C13 C14 . . 115.9(14) ?
    O5 C13 H13A . . 108.3 ?
    C14 C13 H13A . . 108.3 ?
    O5 C13 H13B . . 108.3 ?
    C14 C13 H13B . . 108.3 ?
    H13A C13 H13B . . 107.4 ?
    O6 C14 C15 . . 109.9(13) ?
    O6 C14 C13 . . 112.9(16) ?
    C15 C14 C13 . . 113.1(8) ?
    O6 C14 H14A . . 106.9 ?
    C15 C14 H14A . . 106.9 ?
    C13 C14 H14A . . 106.9 ?
    C14 C15 H15A . . 109.5 ?
    C14 C15 H15B . . 109.5 ?
    H15A C15 H15B . . 109.5 ?
    C14 C15 H15C . . 109.5 ?
    H15A C15 H15C . . 109.5 ?
    H15B C15 H15C . . 109.5 ?
loop_
    _geom_torsion_atom_site_label_1
    _geom_torsion_atom_site_label_2
    _geom_torsion_atom_site_label_3
    _geom_torsion_atom_site_label_4
    _geom_torsion_site_symmetry_1
    _geom_torsion_site_symmetry_2
    _geom_torsion_site_symmetry_3
    _geom_torsion_site_symmetry_4
    _geom_torsion
    _geom_torsion_publ_flag
    S1 S1 O1 O1 2 . . 2 144.5(10) ?
    O4 S1 O1 O1 2 . . 2 -132.2(5) ?
    O3 S1 O1 O1 . . . 2 -140.5(5) ?
    O2 S1 O1 O1 . . . 2 -19.2(4) ?
    O4 S1 O1 O1 . . . 2 100.7(6) ?
    O3 S1 O1 O1 2 . . 2 101.9(7) ?
    O2 S1 O1 O1 2 . . 2 153.1(5) ?
    O1 S1 O1 S1 2 . . 2 -144.5(10) ?
    O4 S1 O1 S1 2 . . 2 83.3(9) ?
    O3 S1 O1 S1 . . . 2 75.1(8) ?
    O2 S1 O1 S1 . . . 2 -163.7(10) ?
    O4 S1 O1 S1 . . . 2 -43.8(8) ?
    O3 S1 O1 S1 2 . . 2 -42.6(8) ?
    O2 S1 O1 S1 2 . . 2 8.7(8) ?
    S1 S1 O1 O2 2 . . 2 -8.7(8) ?
    O1 S1 O1 O2 2 . . 2 -153.1(5) ?
    O4 S1 O1 O2 2 . . 2 74.7(4) ?
    O3 S1 O1 O2 . . . 2 66.4(4) ?
    O2 S1 O1 O2 . . . 2 -172.3(2) ?
    O4 S1 O1 O2 . . . 2 -52.5(6) ?
    O3 S1 O1 O2 2 . . 2 -51.2(6) ?
    S1 S1 O1 Zn1 2 . . . 152.2(8) ?
    O1 S1 O1 Zn1 2 . . . 7.8(2) ?
    O4 S1 O1 Zn1 2 . . . -124.4(4) ?
    O3 S1 O1 Zn1 . . . . -132.7(4) ?
    O2 S1 O1 Zn1 . . . . -11.4(5) ?
    O4 S1 O1 Zn1 . . . . 108.4(6) ?
    O3 S1 O1 Zn1 2 . . . 109.7(6) ?
    O2 S1 O1 Zn1 2 . . . 160.9(4) ?
    N2 Zn1 O1 O1 2 . . 2 -50.2(4) ?
    N2 Zn1 O1 O1 . . . 2 146.2(3) ?
    N1 Zn1 O1 O1 . . . 2 62.8(4) ?
    N1 Zn1 O1 O1 2 . . 2 -121.4(4) ?
    O1 Zn1 O1 S1 2 . . 2 11.1(3) ?
    N2 Zn1 O1 S1 2 . . 2 -39.1(6) ?
    N2 Zn1 O1 S1 . . . 2 157.3(5) ?
    N1 Zn1 O1 S1 . . . 2 73.9(5) ?
    N1 Zn1 O1 S1 2 . . 2 -110.3(5) ?
    O1 Zn1 O1 O2 2 . . 2 141.2(8) ?
    N2 Zn1 O1 O2 2 . . 2 91.0(5) ?
    N2 Zn1 O1 O2 . . . 2 -72.6(5) ?
    N1 Zn1 O1 O2 . . . 2 -155.9(5) ?
    N1 Zn1 O1 O2 2 . . 2 19.8(5) ?
    O1 Zn1 O1 S1 2 . . . -6.76(18) ?
    N2 Zn1 O1 S1 2 . . . -56.9(4) ?
    N2 Zn1 O1 S1 . . . . 139.5(3) ?
    N1 Zn1 O1 S1 . . . . 56.1(3) ?
    N1 Zn1 O1 S1 2 . . . -128.2(3) ?
    S1 S1 O2 O1 2 . . 2 -30(2) ?
    O4 S1 O2 O1 2 . . 2 129.5(6) ?
    O3 S1 O2 O1 . . . 2 135.8(6) ?
    O4 S1 O2 O1 . . . 2 -102.0(4) ?
    O1 S1 O2 O1 . . . 2 16.4(4) ?
    O3 S1 O2 O1 2 . . 2 -110.1(4) ?
    O2 S1 O2 O1 2 . . 2 3.7(5) ?
    O1 S1 O2 S1 2 . . 2 30(2) ?
    O4 S1 O2 S1 2 . . 2 159(2) ?
    O3 S1 O2 S1 . . . 2 165(2) ?
    O4 S1 O2 S1 . . . 2 -72(2) ?
    O1 S1 O2 S1 . . . 2 46(2) ?
    O3 S1 O2 S1 2 . . 2 -81(2) ?
    O2 S1 O2 S1 2 . . 2 33.3(16) ?
    S1 S1 O3 O4 2 . . 2 128(7) ?
    O1 S1 O3 O4 2 . . 2 25(8) ?
    O2 S1 O3 O4 . . . 2 -47(7) ?
    O4 S1 O3 O4 . . . 2 -169(7) ?
    O1 S1 O3 O4 . . . 2 73(7) ?
    O3 S1 O3 O4 2 . . 2 -162(7) ?
    O2 S1 O3 O4 2 . . 2 114(7) ?
    O1 S1 O3 S1 2 . . 2 -103.3(8) ?
    O4 S1 O3 S1 2 . . 2 -128(7) ?
    O2 S1 O3 S1 . . . 2 -175.2(6) ?
    O4 S1 O3 S1 . . . 2 62.4(7) ?
    O1 S1 O3 S1 . . . 2 -55.1(4) ?
    O3 S1 O3 S1 2 . . 2 69.5(5) ?
    O2 S1 O3 S1 2 . . 2 -14.0(4) ?
    S1 S1 O4 O3 2 . . 2 132(6) ?
    O1 S1 O4 O3 2 . . 2 -135(6) ?
    O4 S1 O4 O3 2 . . 2 53(6) ?
    O3 S1 O4 O3 . . . 2 54(7) ?
    O2 S1 O4 O3 . . . 2 -69(6) ?
    O1 S1 O4 O3 . . . 2 172(6) ?
    O2 S1 O4 O3 2 . . 2 137(6) ?
    O1 S1 O4 S1 2 . . 2 92.8(5) ?
    O4 S1 O4 S1 2 . . 2 -79.2(8) ?
    O3 S1 O4 S1 . . . 2 -77.5(7) ?
    O2 S1 O4 S1 . . . 2 159.6(5) ?
    O1 S1 O4 S1 . . . 2 40.3(5) ?
    O3 S1 O4 S1 2 . . 2 -132(6) ?
    O2 S1 O4 S1 2 . . 2 4.9(4) ?
    O1 Zn1 N1 C1 . . . . -68.4(3) ?
    O1 Zn1 N1 C1 2 . . . -37.4(3) ?
    N2 Zn1 N1 C1 2 . . . 72.9(3) ?
    N2 Zn1 N1 C1 . . . . -176.4(3) ?
    N1 Zn1 N1 C1 2 . . . 127.4(3) ?
    O1 Zn1 N1 C12 . . . . 116.5(2) ?
    O1 Zn1 N1 C12 2 . . . 147.5(2) ?
    N2 Zn1 N1 C12 2 . . . -102.2(2) ?
    N2 Zn1 N1 C12 . . . . 8.5(2) ?
    N1 Zn1 N1 C12 2 . . . -47.68(19) ?
    O1 Zn1 N2 C10 . . . . 72.9(3) ?
    O1 Zn1 N2 C10 2 . . . 101.2(3) ?
    N2 Zn1 N2 C10 2 . . . -95.3(3) ?
    N1 Zn1 N2 C10 . . . . 176.3(3) ?
    N1 Zn1 N2 C10 2 . . . -16.8(3) ?
    O1 Zn1 N2 C11 . . . . -111.1(2) ?
    O1 Zn1 N2 C11 2 . . . -82.9(3) ?
    N2 Zn1 N2 C11 2 . . . 80.7(2) ?
    N1 Zn1 N2 C11 . . . . -7.7(2) ?
    N1 Zn1 N2 C11 2 . . . 159.2(2) ?
    C12 N1 C1 C2 . . . . 0.8(5) ?
    Zn1 N1 C1 C2 . . . . -174.1(2) ?
    N1 C1 C2 C3 . . . . 0.3(5) ?
    C1 C2 C3 C4 . . . . -1.3(5) ?
    C2 C3 C4 C12 . . . . 1.2(5) ?
    C2 C3 C4 C5 . . . . -176.9(3) ?
    C3 C4 C5 C6 . . . . 177.1(3) ?
    C12 C4 C5 C6 . . . . -1.0(5) ?
    C4 C5 C6 C7 . . . . -0.1(5) ?
    C5 C6 C7 C11 . . . . 1.0(5) ?
    C5 C6 C7 C8 . . . . -177.5(3) ?
    C11 C7 C8 C9 . . . . -0.3(5) ?
    C6 C7 C8 C9 . . . . 178.2(3) ?
    C7 C8 C9 C10 . . . . 1.2(5) ?
    C11 N2 C10 C9 . . . . -0.2(5) ?
    Zn1 N2 C10 C9 . . . . 175.6(2) ?
    C8 C9 C10 N2 . . . . -1.0(5) ?
    C10 N2 C11 C7 . . . . 1.2(4) ?
    Zn1 N2 C11 C7 . . . . -175.3(2) ?
    C10 N2 C11 C12 . . . . -177.5(3) ?
    Zn1 N2 C11 C12 . . . . 6.1(3) ?
    C8 C7 C11 N2 . . . . -0.9(5) ?
    C6 C7 C11 N2 . . . . -179.5(3) ?
    C8 C7 C11 C12 . . . . 177.7(3) ?
    C6 C7 C11 C12 . . . . -0.9(4) ?
    C1 N1 C12 C4 . . . . -0.8(4) ?
    Zn1 N1 C12 C4 . . . . 174.9(2) ?
    C1 N1 C12 C11 . . . . 176.2(3) ?
    Zn1 N1 C12 C11 . . . . -8.1(3) ?
    C3 C4 C12 N1 . . . . -0.2(5) ?
    C5 C4 C12 N1 . . . . 178.0(3) ?
    C3 C4 C12 C11 . . . . -177.1(3) ?
    C5 C4 C12 C11 . . . . 1.1(4) ?
    N2 C11 C12 N1 . . . . 1.5(4) ?
    C7 C11 C12 N1 . . . . -177.3(3) ?
    N2 C11 C12 C4 . . . . 178.6(3) ?
    C7 C11 C12 C4 . . . . -0.1(4) ?
    O5 C13 C14 O6 . . . . 67.9(12) ?
    O5 C13 C14 C15 . . . . -166.6(14) ?
loop_
    _geom_hbond_atom_site_label_D
    _geom_hbond_atom_site_label_H
    _geom_hbond_atom_site_label_A
    _geom_hbond_site_symmetry_A
    _geom_hbond_distance_DH
    _geom_hbond_distance_HA
    _geom_hbond_distance_DA
    _geom_hbond_angle_DHA
    O5 H5 O3 . 0.83 2.00 2.74(3) 148.5
    O6 H6 O4 . 0.83 2.11 2.89(2) 155.4
_iucr_refine_instructions_details
;
TITL KL1   in     C 2/c
CELL  0.71073   17.3913   12.9247   13.2214    90.000   123.248    90.000
ZERR        4    0.0010    0.0007    0.0007     0.000     0.005     0.000
LATT   7
SYMM             - X ,              Y ,    0.50000 - Z
SFAC  C  H  N  O  S Zn
UNIT   108   96  16  24   4   4
TEMP   -50
omit -3 50
ACTA
L.S. 5
FMAP 2
PLAN 5
ACTA
BOND $H
DFIX 1.36 0.01 C13 O5 C14 O6
DFIX 1.53 0.01 C13 C14
DFIX 1.54 0.01 C14 C15
EADP O1 > O4
EADP O5 O6
EADP C13 C14 C15
HTAB O5 O3
HTAB O6 O4
CONF
HTAB
WGHT    0.048600    2.901100
FVAR       0.17838
ZN1   6    0.000000    0.300494    0.250000    10.50000    0.02286    0.01944 =
         0.02998    0.00000    0.01927    0.00000
S1    5    0.003441    0.541027    0.231573    10.50000    0.01670    0.01836 =
         0.01787    0.00116    0.01136   -0.00030
O1    4    0.013617    0.444946    0.302189    10.50000    0.02559    0.02586 =
         0.02947    0.00009    0.01747    0.00195
O2    4   -0.000675    0.512238    0.121967    10.50000    0.02559    0.02586 =
         0.02947    0.00009    0.01747    0.00195
O3    4    0.081089    0.607738    0.307697    10.50000    0.02559    0.02586 =
         0.02947    0.00009    0.01747    0.00195
O4    4   -0.083469    0.593515    0.199770    10.50000    0.02559    0.02586 =
         0.02947    0.00009    0.01747    0.00195
PART  -1
O5    4    0.056175    0.787074    0.182374    10.50000    0.07681    0.03282 =
         0.07007   -0.00397    0.06725   -0.00098
AFIX  83
H5    2    0.042336    0.730914    0.198758    10.50000   -1.50000
AFIX   0
O6    4   -0.045965    0.797364    0.305945    10.50000    0.07681    0.03282 =
         0.07007   -0.00397    0.06725   -0.00098
AFIX  83
H6    2   -0.042312    0.742904    0.275556    10.50000   -1.50000
AFIX   0
PART   0
N1    3    0.093821    0.277772    0.194738    11.00000    0.02082    0.02421 =
         0.02523    0.00312    0.01501    0.00098
N2    3    0.102689    0.207186    0.392553    11.00000    0.02332    0.02600 =
         0.02421   -0.00116    0.01622   -0.00010
C1    1    0.091273    0.316730    0.100301    11.00000    0.02690    0.02614 =
         0.02895    0.00558    0.01759    0.00224
AFIX  43
H1A   2    0.045888    0.366007    0.052026    11.00000   -1.20000
AFIX   0
C2    1    0.153475    0.287512    0.069355    11.00000    0.03277    0.03380 =
         0.02757    0.00397    0.02233    0.00237
AFIX  43
H2A   2    0.149728    0.317043    0.001812    11.00000   -1.20000
AFIX   0
C3    1    0.219412    0.215867    0.138197    11.00000    0.02852    0.03602 =
         0.03344   -0.00009    0.02262    0.00274
AFIX  43
H3A   2    0.260682    0.194712    0.117305    11.00000   -1.20000
AFIX   0
C4    1    0.225738    0.173514    0.240630    11.00000    0.02468    0.02680 =
         0.02598   -0.00263    0.01590    0.00184
C5    1    0.295034    0.102055    0.320738    11.00000    0.02556    0.03218 =
         0.03167   -0.00488    0.01834    0.00620
AFIX  43
H5A   2    0.338000    0.078628    0.303806    11.00000   -1.20000
AFIX   0
C6    1    0.300138    0.067402    0.420385    11.00000    0.02815    0.02958 =
         0.03148    0.00038    0.01714    0.00777
AFIX  43
H6A   2    0.346477    0.020189    0.471861    11.00000   -1.20000
AFIX   0
C7    1    0.235424    0.101877    0.448883    11.00000    0.02524    0.02526 =
         0.02197   -0.00245    0.01290   -0.00156
C8    1    0.240168    0.070915    0.554223    11.00000    0.03091    0.03103 =
         0.02629    0.00489    0.01400    0.00502
AFIX  43
H8A   2    0.285800    0.024402    0.608752    11.00000   -1.20000
AFIX   0
C9    1    0.177613    0.109387    0.575960    11.00000    0.03843    0.04442 =
         0.02314    0.00387    0.01980    0.00175
AFIX  43
H9A   2    0.180450    0.090595    0.646618    11.00000   -1.20000
AFIX   0
C10   1    0.109623    0.176514    0.493200    11.00000    0.03023    0.03780 =
         0.02846    0.00068    0.02082    0.00446
AFIX  43
H10A  2    0.066496    0.201415    0.509124    11.00000   -1.20000
AFIX   0
C11   1    0.165788    0.170744    0.371208    11.00000    0.02484    0.01993 =
         0.02510   -0.00286    0.01635   -0.00137
C12   1    0.160327    0.207584    0.264564    11.00000    0.01976    0.01961 =
         0.02587   -0.00238    0.01409   -0.00123
PART  -1
C13   1    0.061477    0.863124    0.260705    10.50000    0.13428    0.03081 =
         0.14593   -0.00811    0.11853   -0.01246
AFIX  23
H13A  2    0.078225    0.928661    0.240374    10.50000   -1.20000
H13B  2    0.111342    0.844812    0.343192    10.50000   -1.20000
AFIX   0
C14   1   -0.024730    0.880231    0.259668    10.50000    0.13428    0.03081 =
         0.14593   -0.00811    0.11853   -0.01246
AFIX  13
H14A  2   -0.075942    0.887539    0.173930    10.50000   -1.20000
AFIX   0
C15   1   -0.022197    0.977782    0.322702    10.50000    0.13428    0.03081 =
         0.14593   -0.00811    0.11853   -0.01246
AFIX 133
H15A  2   -0.001896    1.034652    0.294998    10.50000   -1.50000
H15B  2    0.020151    0.969311    0.409312    10.50000   -1.50000
H15C  2   -0.083208    0.992523    0.304595    10.50000   -1.50000
PART   0
HKLF 4
REM  KL1   in     C 2/c
REM R1 =  0.0409 for   1878 Fo > 4sig(Fo)  and  0.0504 for all   2191 data
REM    186 parameters refined using      4 restraints
END
WGHT      0.0486      2.9070
REM Highest difference peak  0.725,  deepest hole -0.541,  1-sigma level  0.073
Q1    1   0.0176  0.8806  0.3292  11.00000  0.05    0.57
Q2    1   0.0552  0.4383  0.3197  11.00000  0.05    0.40
Q3    1   0.0670  0.3112  0.2362  11.00000  0.05    0.30
Q4    1   0.0000  0.3908  0.2500  10.50000  0.05    0.28
Q5    1   0.1692  0.2013  0.3270  11.00000  0.05    0.28
;
