# Supplementary material for: Bis(1,10-phenanthroline-κ2 N,N′)(sulfato-κO)zinc(II) propane-1,2-diol monosolvate
Source: Acta Crystallogr Sect E Struct Rep Online. 2013 Sep 28;69(Pt 10):m561. doi: 10.1107/S160053681302610X (PMC3790364; doi:10.1107/S160053681302610X)
Supplement: Supplementary file 2 [file e-69-0m561-Isup2.hkl]

# 
# h,k,l, Fc-squared, Fo-squared, sigma(Fo-squared) and status flag 
# 
data_I
_shelx_title ' KL1   in     C 2/c' 
_shelx_refln_list_code          4 
_shelx_F_calc_maximum      364.74 
_exptl_crystal_F_000      1232.00 
_reflns_d_resolution_high  0.8409 
 
loop_ 
 _symmetry_equiv_pos_as_xyz 
 'x, y, z' 
 '-x, y, -z+1/2' 
 'x+1/2, y+1/2, z' 
 '-x+1/2, y+1/2, -z+1/2' 
 '-x, -y, -z' 
 'x, -y, z-1/2' 
 '-x+1/2, -y+1/2, -z' 
 'x+1/2, -y+1/2, z-1/2' 
 
_cell_length_a    17.3913 
_cell_length_b    12.9247 
_cell_length_c    13.2214 
_cell_angle_alpha  90.000 
_cell_angle_beta  123.248 
_cell_angle_gamma  90.000 
 
_shelx_F_squared_multiplier     1.000 
 
loop_ 
 _refln_index_h 
 _refln_index_k 
 _refln_index_l 
 _refln_F_squared_calc 
 _refln_F_squared_meas 
 _refln_F_squared_sigma 
 _refln_observed_status 
   2   0   0    12257.89    13022.03    171.91 o 
   4   0   0    27452.17    24472.96    174.31 o 
   6   0   0     4547.96     3458.65     77.53 o 
   8   0   0    10519.32     9753.50    148.86 o 
  10   0   0    19286.14    19413.46    235.75 o 
  12   0   0    17325.31    17648.33    330.68 o 
  14   0   0     3553.82     3734.50    150.72 o 
  16   0   0       97.81       99.25    144.57 o 
   3   1   0    13828.03    14566.38    128.42 o 
   5   1   0     5733.13     5530.86     69.43 o 
   7   1   0     3581.91     3301.16     58.78 o 
   9   1   0     5065.30     4832.31     80.85 o 
  11   1   0     7562.12     7208.41    105.07 o 
  13   1   0     1257.45     1136.99     48.79 o 
  15   1   0     5016.34     5422.62    173.08 o 
  17   1   0       64.13       85.75     39.76 o 
   0   2   0    46556.52    46039.09    397.57 o 
   2   2   0     1099.17     1246.76     81.71 o 
   4   2   0    17022.70    17047.26    237.49 o 
   6   2   0     1183.10     1154.38     35.72 o 
   8   2   0      127.24       93.71     10.75 o 
  10   2   0      131.68      127.21     14.71 o 
  12   2   0      639.78      642.68     51.91 o 
  14   2   0        7.68       14.97     14.84 o 
  16   2   0     1152.75     1056.74    188.41 o 
   1   3   0     3494.31     4104.26    102.86 o 
   3   3   0     8764.24     8066.28    206.01 o 
   5   3   0     1334.88     1833.73     58.70 o 
   7   3   0      805.03      764.10     44.17 o 
   9   3   0      212.37      179.98     26.45 o 
  11   3   0     1478.57     1392.66     65.13 o 
  13   3   0      244.46      211.53     35.95 o 
  15   3   0      973.09      910.50    110.68 o 
   0   4   0      955.17      588.34     66.31 o 
   2   4   0    18494.87    18017.34    316.17 o 
   4   4   0     1110.87      886.09     56.89 o 
   6   4   0     5080.66     4826.11    107.00 o 
   8   4   0     5209.97     5010.12    119.01 o 
  10   4   0     1188.38     1216.67     63.85 o 
  12   4   0      621.50      554.26     53.07 o 
  14   4   0      832.21      775.34    143.63 o 
  16   4   0       28.70       -9.50     68.99 o 
   1   5   0     1610.21     1815.78     97.90 o 
   3   5   0    17066.55    18029.79    266.71 o 
   5   5   0     9937.38     9280.84    167.58 o 
   7   5   0    17860.87    18414.04    318.86 o 
   9   5   0     4481.34     5021.17    127.27 o 
  11   5   0     4275.19     4380.52    158.07 o 
  13   5   0     3705.47     3746.48    162.80 o 
  15   5   0     1041.40     1209.99    191.40 o 
   0   6   0        3.20       89.89     38.34 o 
   2   6   0     6308.63     5675.59    172.73 o 
   4   6   0       16.41       48.13     24.83 o 
   6   6   0     3049.69     3266.68    107.14 o 
   8   6   0     1892.20     2061.54     84.04 o 
  10   6   0      219.22      149.19     33.94 o 
  12   6   0      230.58      250.57     64.90 o 
  14   6   0       49.61      -56.26     76.37 o 
   1   7   0     5910.87     5537.37    185.35 o 
   3   7   0     2773.89     2639.35    160.91 o 
   5   7   0     3145.73     3099.15    154.00 o 
   7   7   0     3170.96     3008.79    121.45 o 
   9   7   0     1664.00     1919.43    107.67 o 
  11   7   0     4084.69     4199.81    157.08 o 
  13   7   0      699.62      488.40    126.03 o 
  15   7   0     1396.85     1280.08    206.80 o 
   0   8   0    21144.52    22345.25    567.91 o 
   2   8   0     1558.41     1485.73     86.92 o 
   4   8   0     2479.50     2166.21    121.52 o 
   6   8   0     2185.56     2166.44    112.72 o 
   8   8   0     4372.84     4431.06    260.70 o 
  10   8   0     2287.38     2493.45    221.41 o 
  12   8   0     1842.54     2379.44    269.66 o 
  14   8   0      537.20      621.65    153.06 o 
   1   9   0        2.15       -0.97     33.63 o 
   3   9   0      365.10      391.99     59.91 o 
   5   9   0      850.18     1151.82     94.30 o 
   7   9   0        5.90       18.42     19.95 o 
   9   9   0       17.02        8.00     37.87 o 
  11   9   0       46.62      192.03     88.94 o 
  13   9   0      118.39      384.05    131.06 o 
   0  10   0    17245.39    17440.54    566.65 o 
   2  10   0      853.47      713.64     85.64 o 
   4  10   0      194.68      131.91     56.10 o 
   6  10   0      116.15      127.47     37.40 o 
   8  10   0      268.97      295.26     44.87 o 
  10  10   0      634.99      787.91    164.06 o 
  12  10   0     1136.91     1579.90    242.94 o 
   1  11   0        1.29       98.69     49.66 o 
   3  11   0      122.48      172.91     41.49 o 
   5  11   0      106.12       42.89     53.27 o 
   7  11   0      419.26      390.17     61.30 o 
   9  11   0       68.13      111.26     77.63 o 
  11  11   0       11.85        3.46     74.49 o 
   0  12   0     6083.13     5917.96    373.05 o 
   2  12   0     6363.52     6842.53    282.62 o 
   4  12   0     1630.40     1794.36    142.81 o 
   6  12   0     3299.95     3619.29    331.88 o 
   8  12   0     1467.60     1444.76    223.14 o 
  10  12   0     1236.95     1279.76    224.40 o 
   1  13   0     1501.22     1375.12    135.26 o 
   3  13   0     2845.00     2799.61    190.49 o 
   5  13   0     1830.95     1977.22    158.12 o 
   7  13   0     1318.13     1673.87    249.23 o 
   9  13   0     1518.39     1239.53    217.17 o 
   0  14   0        2.05        1.89     57.83 o 
   2  14   0        0.64       33.49     60.34 o 
   4  14   0       63.51       27.52     63.80 o 
   6  14   0        0.47        4.49     38.66 o 
   1  15   0       96.45       54.53     41.79 o 
   3  15   0      133.61      123.36     73.70 o 
 -17   1   1      471.49      470.59     75.29 o 
 -15   1   1     1953.81     1966.90     85.99 o 
 -13   1   1     7948.08     7924.72    134.62 o 
 -11   1   1     6310.44     5794.27    105.74 o 
  -9   1   1    13217.04    12821.70    112.42 o 
  -7   1   1    11458.89    11226.01     94.02 o 
  -5   1   1     4564.32     4782.78     48.42 o 
  -3   1   1     3929.74     4187.76    221.57 o 
   1   1   1     1422.63     1449.30     52.43 o 
   3   1   1      465.32      395.93     24.90 o 
   5   1   1     2805.35     3062.20     90.97 o 
   7   1   1     6665.99     6323.03     88.48 o 
   9   1   1     7174.99     7020.69    103.95 o 
  11   1   1     1314.00     1223.30     45.85 o 
  13   1   1     2247.38     2124.71     68.49 o 
  15   1   1      224.17      265.23     43.40 o 
 -16   2   1     3339.15     3261.05    143.84 o 
 -14   2   1     1542.73     1511.78     74.08 o 
 -12   2   1      354.05      361.32     28.57 o 
 -10   2   1      571.37      616.75     28.02 o 
  -8   2   1     2909.34     2907.41     70.22 o 
  -6   2   1     8078.34     8168.53     72.82 o 
  -4   2   1      306.32      410.80     42.27 o 
  -2   2   1     1647.98     2103.55     55.54 o 
   0   2   1      511.22      413.30     30.29 o 
   2   2   1    94486.23    97591.95    778.48 o 
   4   2   1     4778.56     4675.82     82.68 o 
   6   2   1      452.89      424.38     29.09 o 
   8   2   1      741.18      759.97     33.81 o 
  10   2   1       33.81       25.08     11.33 o 
  12   2   1      204.18      205.95     25.18 o 
  14   2   1      700.96      645.97     69.73 o 
  16   2   1       31.87       15.63     37.07 o 
 -17   3   1        6.02       16.11     34.46 o 
 -15   3   1      324.58      279.27     64.56 o 
 -13   3   1     3181.86     3511.51    288.20 o 
 -11   3   1     9091.88     9303.83    163.11 o 
  -9   3   1     5262.79     5146.46    100.83 o 
  -7   3   1       39.41       17.57      8.27 o 
  -5   3   1     2961.64     2735.17     70.20 o 
  -3   3   1     9907.12    10284.30    278.77 o 
  -1   3   1     3482.31     4147.54    105.06 o 
   1   3   1   133032.30   138514.09    755.17 o 
   3   3   1    23005.55    25154.35    410.55 o 
   5   3   1     4444.68     4241.40    127.74 o 
   7   3   1      544.13      474.20     34.88 o 
   9   3   1     6038.59     6380.56    148.40 o 
  11   3   1     4824.15     5284.33    137.80 o 
  13   3   1     2959.91     2867.39    129.45 o 
  15   3   1      566.76      635.07     95.10 o 
 -16   4   1     2313.74     2539.10    255.20 o 
 -14   4   1     4089.60     4313.23    314.28 o 
 -12   4   1      754.74      862.99     63.12 o 
 -10   4   1    13538.66    14070.86    174.86 o 
  -8   4   1     2717.78     3125.46    149.10 o 
  -6   4   1     7964.63     7692.57    109.19 o 
  -4   4   1     3742.12     3408.09    187.00 o 
  -2   4   1     5926.56     5232.19    210.26 o 
   0   4   1    15875.11    14065.91    222.25 o 
   2   4   1   105324.20   107695.90    661.56 o 
   4   4   1     9475.75     9402.43    235.86 o 
   6   4   1      471.37      396.94     40.28 o 
   8   4   1     2477.36     2655.55     86.44 o 
  10   4   1     5715.86     5909.11    170.36 o 
  12   4   1     6843.03     7049.57    234.87 o 
  14   4   1     2731.30     2996.69    282.23 o 
 -17   5   1       97.07     -106.23     76.37 o 
 -15   5   1      241.98      197.68     75.43 o 
 -13   5   1      657.11      825.62    142.37 o 
 -11   5   1       18.25       31.88     13.80 o 
  -9   5   1      432.32      436.33     31.21 o 
  -7   5   1      521.20      428.18     43.69 o 
  -5   5   1      267.17      139.98     46.04 o 
  -3   5   1     1422.63     1253.05     74.56 o 
  -1   5   1      109.15       81.01     26.67 o 
   1   5   1      984.27     1032.32     71.34 o 
   3   5   1        0.71        5.55     11.53 o 
   5   5   1     7909.52     7224.93    355.38 o 
   7   5   1      230.07      239.51     31.54 o 
   9   5   1      439.41      462.22     43.85 o 
  11   5   1      239.43      298.30     57.67 o 
  13   5   1      355.00      339.74    109.06 o 
  15   5   1      228.77      116.91     78.57 o 
 -16   6   1      436.14      431.51    112.83 o 
 -14   6   1      196.83      170.66     77.63 o 
 -12   6   1      425.82      342.16     43.06 o 
 -10   6   1     1799.13     1514.12     68.49 o 
  -8   6   1      527.98      427.73     29.56 o 
  -6   6   1     1645.28     1547.98     82.40 o 
  -4   6   1       22.15       20.03     17.48 o 
  -2   6   1     2864.53     2929.57    125.07 o 
   0   6   1     4534.45     4476.55    125.09 o 
   2   6   1    19794.77    22264.20    720.18 o 
   4   6   1     6283.50     5801.05    191.71 o 
   6   6   1     1742.28     1629.19    116.02 o 
   8   6   1      341.20      215.52     32.71 o 
  10   6   1      641.01      624.70     87.37 o 
  12   6   1      769.17     1072.34    173.80 o 
  14   6   1      472.12      355.14    103.71 o 
 -15   7   1       17.64       36.46     60.66 o 
 -13   7   1      380.28      350.43    109.06 o 
 -11   7   1     1021.56     1053.53     78.26 o 
  -9   7   1      116.52      112.87     22.89 o 
  -7   7   1      326.56      256.15     29.94 o 
  -5   7   1      167.93      224.42     41.22 o 
  -3   7   1      246.10      277.99     49.34 o 
  -1   7   1     3043.68     3491.19    104.70 o 
   1   7   1     5600.90     6482.71    176.45 o 
   3   7   1     4646.37     4918.85    214.97 o 
   5   7   1      932.54     1027.91     72.50 o 
   7   7   1      134.55      120.54     33.11 o 
   9   7   1       36.09      -15.67     23.79 o 
  11   7   1       89.26      124.33     32.80 o 
  13   7   1      196.62      144.57     82.66 o 
 -14   8   1       45.89       17.91     53.43 o 
 -12   8   1     2514.27     2573.98    279.08 o 
 -10   8   1     1320.86     1320.95    168.93 o 
  -8   8   1     3199.76     3361.16    117.86 o 
  -6   8   1     5694.93     5885.33    169.13 o 
  -4   8   1     2334.93     2389.00    130.53 o 
  -2   8   1     2579.62     2794.74    101.40 o 
   0   8   1     2443.30     2580.72    135.05 o 
   2   8   1    11112.96    12143.38    292.91 o 
   4   8   1     5559.76     5716.35    195.73 o 
   6   8   1     3182.90     2946.40    126.31 o 
   8   8   1     2572.09     2711.88    149.30 o 
  10   8   1      649.25      649.57     73.70 o 
  12   8   1     1064.72      970.51    176.31 o 
  14   8   1     1172.94     1517.68    238.86 o 
 -13   9   1     3624.69     3836.46    358.60 o 
 -11   9   1     3986.32     3968.77    342.57 o 
  -9   9   1     5245.72     5054.74    152.35 o 
  -7   9   1     6623.84     6638.06    215.15 o 
  -5   9   1     8036.37     8268.04    217.99 o 
  -3   9   1     4064.39     3527.23    120.42 o 
  -1   9   1    14582.02    14547.32    382.27 o 
   1   9   1     5149.12     4698.61    163.03 o 
   3   9   1     6376.76     6174.75    221.40 o 
   5   9   1     3751.38     3803.05    167.43 o 
   7   9   1     7909.08     7564.61    431.83 o 
   9   9   1     3146.60     3068.21    165.11 o 
  11   9   1     1897.36     2050.39    261.48 o 
  13   9   1     2007.61     1884.13    261.17 o 
 -12  10   1      225.35      321.20    102.46 o 
 -10  10   1       80.70       59.40     50.44 o 
  -8  10   1     1371.51     1168.64     92.96 o 
  -6  10   1      552.66      422.85     63.05 o 
  -4  10   1      222.62      223.79     41.79 o 
  -2  10   1      119.79       48.43     27.03 o 
   0  10   1      233.54      188.87     45.23 o 
   2  10   1      224.77      193.07     48.55 o 
   4  10   1      360.02      309.04     56.73 o 
   6  10   1       52.58        7.69     44.00 o 
   8  10   1      219.27      185.79     46.84 o 
  10  10   1      364.17      277.20    108.11 o 
  12  10   1       46.08      361.74    131.37 o 
 -11  11   1      902.85     1122.62    201.14 o 
  -9  11   1     1127.25     1044.12     94.11 o 
  -7  11   1     1453.44     1425.03     90.98 o 
  -5  11   1      613.23      489.15     57.33 o 
  -3  11   1      387.83      345.01     50.41 o 
  -1  11   1       89.04       18.86     48.09 o 
   1  11   1      991.83      942.20    100.67 o 
   3  11   1       17.08       14.19     33.16 o 
   5  11   1      256.62      264.20     55.01 o 
   7  11   1     1263.33     1335.39    205.54 o 
   9  11   1      948.15     1168.19    207.43 o 
  11  11   1      219.29      233.51    106.54 o 
 -10  12   1      176.78      323.08    113.14 o 
  -8  12   1      755.09      865.80     99.47 o 
  -6  12   1     1024.23     1162.16    122.21 o 
  -4  12   1      683.10      693.17     91.10 o 
  -2  12   1       14.97       10.18     33.98 o 
   0  12   1       27.17      -83.91     55.94 o 
   2  12   1     1833.08     1603.16    209.63 o 
   4  12   1      393.05      462.45     75.87 o 
   6  12   1     1558.58     1770.67    241.37 o 
   8  12   1       35.47       66.31     65.06 o 
  10  12   1       75.25       57.51     71.66 o 
  -9  13   1      144.97      364.57    129.80 o 
  -7  13   1      382.85      397.58     81.71 o 
  -5  13   1      663.82      597.75     90.71 o 
  -3  13   1      656.21      570.40     84.80 o 
  -1  13   1      442.64      316.87     70.87 o 
   1  13   1     2347.64     2326.33    257.08 o 
   3  13   1        4.31       13.83     55.94 o 
   5  13   1        4.09      -93.34     77.94 o 
   7  13   1      752.27      717.20    165.00 o 
  -6  14   1      889.86      854.70    109.26 o 
  -4  14   1     1448.14     1657.44    152.23 o 
  -2  14   1      981.95     1150.54    130.06 o 
   0  14   1     1752.50     1645.94    313.65 o 
   2  14   1     1003.95     1012.31    183.54 o 
   4  14   1     1727.31     2330.41    286.00 o 
   6  14   1      504.73      482.43    141.43 o 
  -3  15   1        0.96       34.46     45.87 o 
  -1  15   1        0.37       42.89     36.84 o 
   1  15   1      184.27      239.01     69.77 o 
 -18   0   2     3972.31     4217.69    379.97 o 
 -16   0   2      273.45      315.40     60.28 o 
 -14   0   2    14448.83    15044.79    271.52 o 
 -12   0   2    10456.12    10583.19    176.41 o 
 -10   0   2    11109.76    10488.63    173.68 o 
  -8   0   2     6327.65     5546.49    113.24 o 
  -6   0   2      556.51      442.42     32.05 o 
  -4   0   2    74098.95    75409.66    861.14 o 
  -2   0   2    56152.52    60197.25    382.48 o 
   0   0   2    74396.05    77497.30    602.48 o 
   2   0   2   110312.40   109089.41    846.05 o 
   4   0   2    11081.50     9523.73    204.45 o 
   6   0   2    29092.11    28175.24    459.66 o 
   8   0   2     1758.36     1413.06     66.02 o 
  10   0   2     8565.48     9109.77    180.81 o 
  12   0   2     4253.19     4432.71    151.10 o 
  14   0   2     3736.80     3886.00    220.40 o 
 -17   1   2     1865.40     1950.34    129.40 o 
 -15   1   2      590.25      601.96     40.40 o 
 -13   1   2     3675.20     3596.63     74.91 o 
 -11   1   2     2899.98     2700.00     59.59 o 
  -9   1   2    12270.56    11909.99    121.20 o 
  -7   1   2     2520.89     2238.26     46.33 o 
  -5   1   2    10029.21     9135.25    160.72 o 
  -3   1   2     5952.60     5477.10     79.50 o 
  -1   1   2     3856.56     3824.83    129.48 o 
   1   1   2    16270.35    18553.01    234.74 o 
   3   1   2     2640.80     2855.89     90.45 o 
   5   1   2      254.66      243.16     21.84 o 
   7   1   2     1208.82      937.48     37.83 o 
   9   1   2     2675.13     2357.94     61.83 o 
  11   1   2     3567.87     3409.48     80.33 o 
  13   1   2      926.24      930.41     73.13 o 
  15   1   2      401.10      429.01     54.13 o 
 -18   2   2      386.25      504.93     85.64 o 
 -16   2   2       17.34       30.56     23.20 o 
 -14   2   2        9.70       54.22     15.88 o 
 -12   2   2     2787.78     3061.16     72.70 o 
 -10   2   2       13.63       12.25      9.37 o 
  -8   2   2      776.87      761.44     28.34 o 
  -6   2   2      333.70      354.10     26.55 o 
  -4   2   2      331.31      228.48     49.34 o 
  -2   2   2     3120.99     3805.09     93.77 o 
   0   2   2    10042.25    10730.52    177.57 o 
   2   2   2       19.44       37.85     11.33 o 
   4   2   2    12852.75    13917.56    136.56 o 
   6   2   2      883.88      716.90     32.23 o 
   8   2   2       19.38       11.47     12.91 o 
  10   2   2       69.59       30.11     11.95 o 
  12   2   2       39.66       20.43     12.81 o 
  14   2   2      432.89      408.57     59.70 o 
 -17   3   2      824.39      907.90    113.31 o 
 -15   3   2      336.95      271.45     44.24 o 
 -13   3   2     1733.88     1775.33    102.64 o 
 -11   3   2     5084.88     5132.34    133.71 o 
  -9   3   2     6027.69     5416.40    117.73 o 
  -7   3   2     4217.09     4019.35    108.83 o 
  -5   3   2      926.73      798.91     91.14 o 
  -3   3   2     1306.40     1232.72     43.75 o 
  -1   3   2      802.97      709.29     56.06 o 
   1   3   2     7825.56     8337.26    126.10 o 
   3   3   2     8342.85     9646.70    138.70 o 
   5   3   2     1476.41     1791.26     48.77 o 
   7   3   2       26.49       30.25     16.92 o 
   9   3   2     1650.85     1792.41     85.30 o 
  11   3   2     1402.60     1608.65     97.32 o 
  13   3   2      368.22      371.09     74.03 o 
  15   3   2      432.16      410.74     83.23 o 
 -16   4   2      427.08      388.14    102.14 o 
 -14   4   2      482.07      503.80    113.14 o 
 -12   4   2     4097.58     4107.13    158.63 o 
 -10   4   2      630.06      449.81     53.78 o 
  -8   4   2     3779.56     3682.85     84.29 o 
  -6   4   2     1970.53     1788.59    149.60 o 
  -4   4   2       20.23       31.12     16.45 o 
  -2   4   2       43.43        4.39     27.50 o 
   0   4   2     4610.05     4288.18    103.61 o 
   2   4   2     3598.35     3261.60     83.59 o 
   4   4   2     7088.45     8063.70    124.48 o 
   6   4   2     1488.04     1381.31     67.75 o 
   8   4   2     1193.77     1189.51     61.93 o 
  10   4   2      349.31      392.27     48.15 o 
  12   4   2      111.41      134.14     37.71 o 
  14   4   2      325.18      420.83    118.17 o 
 -17   5   2     1921.93     2083.07    241.06 o 
 -15   5   2     2375.44     2595.98    253.94 o 
 -13   5   2     2564.10     2248.75    158.35 o 
 -11   5   2    13008.13    13522.63    349.14 o 
  -9   5   2    17109.97    16620.95    490.45 o 
  -7   5   2    22340.07    21597.48    219.56 o 
  -5   5   2    11932.12    12054.07    203.56 o 
  -3   5   2     2141.26     2152.84     96.09 o 
  -1   5   2      503.32      569.24     43.11 o 
   1   5   2     6120.27     6191.23    133.20 o 
   3   5   2    51862.15    56227.59    363.94 o 
   5   5   2      252.77      372.84     25.50 o 
   7   5   2     3542.53     3575.73    106.95 o 
   9   5   2     2934.71     3113.17    132.39 o 
  11   5   2     1608.87     1767.10    132.78 o 
  13   5   2     1900.09     1518.93    210.88 o 
 -16   6   2      152.14      161.86     72.29 o 
 -14   6   2       11.76      -60.03     60.03 o 
 -12   6   2      259.56      308.62    120.84 o 
 -10   6   2      423.81      415.64     68.51 o 
  -8   6   2     2023.67     2257.35     64.09 o 
  -6   6   2     2960.60     3289.61    115.27 o 
  -4   6   2      336.96      300.08     54.06 o 
  -2   6   2      207.59      416.12     41.20 o 
   0   6   2      304.34      242.69     39.79 o 
   2   6   2     4058.14     5007.26    228.01 o 
   4   6   2    19402.26    20929.32    350.11 o 
   6   6   2      104.03      125.34     26.42 o 
   8   6   2      236.96      173.43     41.94 o 
  10   6   2       77.81       33.88     27.06 o 
  12   6   2       40.16       58.46     67.57 o 
  14   6   2      199.69      193.60     94.91 o 
 -15   7   2      443.05      562.88    157.14 o 
 -13   7   2      844.55     1036.51    170.66 o 
 -11   7   2     1626.10     1546.19    139.75 o 
  -9   7   2    13634.33    13641.62    255.15 o 
  -7   7   2     3121.11     3222.59     91.20 o 
  -5   7   2     7978.80     7928.89    169.11 o 
  -3   7   2     5171.47     4820.41    139.30 o 
  -1   7   2     4998.86     4295.13    117.74 o 
   1   7   2     8875.04     9135.46    190.72 o 
   3   7   2    13765.55    14119.13    726.15 o 
   5   7   2       57.51       59.77     41.01 o 
   7   7   2      409.05      410.09     52.00 o 
   9   7   2     2545.08     2456.30    148.15 o 
  11   7   2     2459.25     2267.87    263.06 o 
  13   7   2     1359.89     1212.19    204.28 o 
 -16   8   2      342.27      478.65    132.00 o 
 -14   8   2     1962.13     1764.70    238.23 o 
 -12   8   2     4033.13     3965.31    241.21 o 
 -10   8   2      868.53      781.35     31.29 o 
  -8   8   2     7135.47     6899.21    139.78 o 
  -6   8   2     6097.55     5507.37    236.34 o 
  -4   8   2     6036.04     6170.14    148.06 o 
  -2   8   2     3831.92     4027.77    121.98 o 
   0   8   2     2782.61     2911.38    112.59 o 
   2   8   2     3803.59     3708.13    114.77 o 
   4   8   2     7834.31     7152.78    674.30 o 
   6   8   2     8059.78     7674.90    170.80 o 
   8   8   2      700.46      529.71     72.44 o 
  10   8   2      923.07     1088.68    185.74 o 
  12   8   2      707.39      655.28    159.03 o 
 -15   9   2        3.12      -75.11     71.66 o 
 -13   9   2        2.33     -109.84     73.23 o 
 -11   9   2        6.56        2.88     25.13 o 
  -9   9   2        2.34       16.21     16.24 o 
  -7   9   2      370.35      452.32     43.83 o 
  -5   9   2       66.07      125.80     30.39 o 
  -3   9   2      402.32      435.37     44.14 o 
  -1   9   2       11.61        8.90     20.37 o 
   1   9   2      269.20      275.09     42.58 o 
   3   9   2      563.70      567.19     70.35 o 
   5   9   2        8.85       63.78     46.20 o 
   7   9   2     4427.96     3907.55    124.97 o 
   9   9   2      759.57      780.37    166.26 o 
  11   9   2       99.50      104.03     65.37 o 
 -14  10   2      879.97     1040.91    201.46 o 
 -12  10   2      374.32      451.00    118.17 o 
 -10  10   2      857.32      921.42     74.36 o 
  -8  10   2      249.42      127.62     27.98 o 
  -6  10   2       79.42       52.05     24.72 o 
  -4  10   2     1677.31     1587.31     97.58 o 
  -2  10   2     1093.79     1002.10     80.34 o 
   0  10   2     2244.78     1988.85    111.85 o 
   2  10   2     1798.92     1758.87    137.97 o 
   4  10   2       51.74       27.55     25.06 o 
   6  10   2     1247.35     1302.79     99.95 o 
   8  10   2      358.45      290.40    102.77 o 
  10  10   2      229.07      389.08    123.51 o 
 -13  11   2        9.90     -165.47    110.31 o 
 -11  11   2      156.56      -78.26     94.29 o 
  -9  11   2      168.52      204.70     42.97 o 
  -7  11   2      197.95      149.17     28.96 o 
  -5  11   2      115.08      171.76     36.29 o 
  -3  11   2        2.79       10.19     28.40 o 
  -1  11   2       46.92      104.27     42.74 o 
   1  11   2      223.38      239.84     56.22 o 
   3  11   2      719.80      698.41     87.06 o 
   5  11   2       32.08       43.40     49.50 o 
   7  11   2        3.72       -0.94     54.37 o 
   9  11   2       99.79      132.00     97.43 o 
 -12  12   2     3118.68     3960.60    386.57 o 
 -10  12   2     2186.48     2004.50    268.71 o 
  -8  12   2      970.84     1008.48    101.09 o 
  -6  12   2     1937.20     2010.89    118.00 o 
  -4  12   2     3982.29     4098.57    283.48 o 
  -2  12   2     3639.15     3202.55    261.48 o 
   0  12   2     6060.65     6061.27    385.94 o 
   2  12   2     5435.79     5594.56    391.28 o 
   4  12   2     1549.98     1617.66    137.18 o 
   6  12   2     3031.79     3451.15    341.94 o 
   8  12   2     2959.96     3211.04    343.83 o 
  -9  13   2     1387.02     1649.67    241.68 o 
  -7  13   2     3256.69     3253.76    194.57 o 
  -5  13   2     2275.40     2421.58    199.26 o 
  -3  13   2     2415.37     2249.01    228.48 o 
  -1  13   2     2017.89     1887.59    223.77 o 
   1  13   2     2252.76     2159.44    248.28 o 
   3  13   2     1298.13     1397.93    214.34 o 
   5  13   2     3299.08     3640.03    354.20 o 
   7  13   2      595.66      690.48    173.80 o 
  -8  14   2       61.16       45.57     68.20 o 
  -6  14   2      267.65      144.39     53.52 o 
  -4  14   2      150.83       89.82     41.95 o 
  -2  14   2        5.75      -27.97     56.26 o 
   0  14   2        3.52      -29.86     63.80 o 
   2  14   2      131.11       82.97     50.29 o 
   4  14   2      789.18      692.37    174.11 o 
  -3  15   2      360.31      296.63    125.40 o 
  -1  15   2       57.83      -14.29     45.07 o 
   1  15   2       20.52       -0.94     69.46 o 
 -19   1   3      395.11      565.58    114.40 o 
 -17   1   3     1856.55     1996.76     96.60 o 
 -15   1   3     1250.60     1232.08     47.31 o 
 -13   1   3     1013.12      950.31     39.22 o 
 -11   1   3     1996.60     1783.80     52.45 o 
  -9   1   3    12720.20    12688.54    131.53 o 
  -7   1   3    54224.70    54992.64    329.02 o 
  -5   1   3    15794.76    15532.98    324.94 o 
  -3   1   3     4032.64     3917.47    144.73 o 
  -1   1   3     1836.98     1929.11     65.62 o 
   1   1   3     1070.11     1177.64     71.73 o 
   3   1   3     4905.69     5071.37    113.50 o 
   5   1   3    20861.59    22841.11    231.62 o 
   7   1   3       48.60       66.87     12.53 o 
   9   1   3      315.29      338.52     26.24 o 
  11   1   3     1219.54     1372.60     61.21 o 
  13   1   3      977.75      952.95     78.66 o 
 -18   2   3      547.35      600.41     89.74 o 
 -16   2   3      511.02      471.94     38.95 o 
 -14   2   3        5.93       -0.46     10.26 o 
 -12   2   3       66.52       59.50     12.56 o 
 -10   2   3    11829.96    11888.08    152.87 o 
  -8   2   3      910.52      877.27     47.17 o 
  -6   2   3     4475.05     4961.65    117.89 o 
  -4   2   3       65.16       28.86     10.63 o 
  -2   2   3     4489.51     4814.97    103.16 o 
   0   2   3      315.83      292.11     28.67 o 
   2   2   3     8376.42     8479.74    268.85 o 
   4   2   3    10606.24    11006.16    204.55 o 
   6   2   3      103.16       79.83     18.24 o 
   8   2   3     1556.27     1581.56     57.48 o 
  10   2   3      147.65      124.16     19.20 o 
  12   2   3        4.06       -5.85     25.41 o 
  14   2   3      175.44      179.69     46.52 o 
 -17   3   3     1082.25     1206.53    137.97 o 
 -15   3   3      331.62      442.26     48.09 o 
 -13   3   3     5487.39     5704.67    129.11 o 
 -11   3   3       74.72       86.33     16.80 o 
  -9   3   3     5090.60     5171.67    118.35 o 
  -7   3   3     2601.91     2376.31     77.35 o 
  -5   3   3     3577.53     3598.37    110.27 o 
  -3   3   3    30818.74    33097.64    281.30 o 
  -1   3   3     4716.59     5238.79    118.82 o 
   1   3   3     2971.99     2471.33     78.04 o 
   3   3   3     5589.45     5402.45    105.54 o 
   5   3   3      271.36      249.81     23.06 o 
   7   3   3     2927.46     2985.74     75.45 o 
   9   3   3      840.98      695.68     69.67 o 
  11   3   3     3670.89     3751.15    159.23 o 
  13   3   3     1191.79      969.20    118.55 o 
 -18   4   3     2250.50     2709.97    202.48 o 
 -16   4   3     4553.70     4887.06    274.84 o 
 -14   4   3      439.60      499.64     73.10 o 
 -12   4   3     4831.82     5023.03    115.79 o 
 -10   4   3     9629.07     9875.16    154.47 o 
  -8   4   3     5460.59     5448.41    124.30 o 
  -6   4   3      583.93      446.39     33.16 o 
  -4   4   3     8453.31     7422.21    223.55 o 
  -2   4   3    14211.34    13073.41    473.94 o 
   0   4   3    11568.12    10878.50    176.27 o 
   2   4   3    22335.39    23977.78    248.72 o 
   4   4   3     6794.98     6291.37    132.72 o 
   6   4   3     4557.18     4361.29    103.10 o 
   8   4   3     6613.46     6482.79    192.68 o 
  10   4   3     3202.99     2903.51    168.66 o 
  12   4   3     2912.71     2599.44    271.23 o 
  14   4   3     1107.99     1116.40    133.07 o 
 -17   5   3      190.02      225.97     85.49 o 
 -15   5   3      268.53      285.12     64.22 o 
 -13   5   3      413.36      520.17    139.38 o 
 -11   5   3      419.67      420.50     36.05 o 
  -9   5   3      220.03      198.71     27.22 o 
  -7   5   3      479.71      394.25     55.31 o 
  -5   5   3      141.76      117.36     26.28 o 
  -3   5   3       85.98      112.74     22.02 o 
  -1   5   3       26.28       42.82     15.82 o 
   1   5   3      333.14      472.98     40.30 o 
   3   5   3     2579.71     2470.60     74.17 o 
   5   5   3      681.21      724.35     38.62 o 
   7   5   3      655.88      768.16     59.29 o 
   9   5   3      727.00      857.95     91.28 o 
  11   5   3      220.18      187.53     43.54 o 
  13   5   3      242.37      180.71     74.49 o 
 -16   6   3     1437.92     1451.05    204.60 o 
 -14   6   3      497.04      388.73     75.77 o 
 -12   6   3       19.77       15.03      8.89 o 
 -10   6   3    11504.37    11056.64    209.25 o 
  -8   6   3      387.30      285.96     40.51 o 
  -6   6   3      161.42      138.15     26.91 o 
  -4   6   3      204.27      184.11     35.12 o 
  -2   6   3     1425.35     1416.52     75.86 o 
   0   6   3     4239.96     4279.24    112.02 o 
   2   6   3     7629.03     8463.98    197.41 o 
   4   6   3     1822.79     1780.48     60.92 o 
   6   6   3      254.06      239.80     26.08 o 
   8   6   3       52.89      161.50     35.32 o 
  10   6   3     2012.51     2108.65    148.03 o 
  12   6   3       72.22      192.66     89.26 o 
 -17   7   3      189.58      231.00    100.57 o 
 -15   7   3      739.71      705.03    102.29 o 
 -13   7   3     2905.81     2773.48    188.84 o 
 -11   7   3     2764.68     2577.65     77.47 o 
  -9   7   3     2559.47     2498.35    111.89 o 
  -7   7   3      120.53      117.34     28.08 o 
  -5   7   3     4709.75     5038.10    171.64 o 
  -3   7   3     4660.15     4679.74    145.28 o 
  -1   7   3      714.01      765.39     60.10 o 
   1   7   3       23.43       65.92     24.17 o 
   3   7   3      215.86      250.40     30.43 o 
   5   7   3      589.39      563.30     37.70 o 
   7   7   3      177.49      155.79     35.74 o 
   9   7   3      428.06      338.79     62.47 o 
  11   7   3        3.28       68.20     70.40 o 
 -16   8   3      654.31      817.77    175.37 o 
 -14   8   3      485.40      544.04     94.08 o 
 -12   8   3       41.32       24.36      9.66 o 
 -10   8   3     9216.34     9151.28    210.81 o 
  -8   8   3     7164.36     7353.31    160.75 o 
  -6   8   3      384.09      341.54     40.08 o 
  -4   8   3      115.53      137.68     25.17 o 
  -2   8   3      799.20      751.46     55.73 o 
   0   8   3     2902.93     2886.55    106.01 o 
   2   8   3     6487.60     6467.93    171.78 o 
   4   8   3    16085.16    16762.95    335.20 o 
   6   8   3      388.09      241.47     58.07 o 
   8   8   3     1798.90     1829.53    139.03 o 
  10   8   3     1597.69     1562.30    227.86 o 
  12   8   3      664.34      654.02    160.28 o 
 -15   9   3     1946.85     1684.56    240.11 o 
 -13   9   3     1274.20     1124.11    132.67 o 
 -11   9   3     1541.02     1542.48     88.16 o 
  -9   9   3     2421.16     2392.28     87.50 o 
  -7   9   3     8842.30     9262.92    207.01 o 
  -5   9   3     8302.32     8385.71    208.81 o 
  -3   9   3     5915.36     5808.75    158.45 o 
  -1   9   3     2797.35     2598.56    106.15 o 
   1   9   3     3460.94     3502.29    138.21 o 
   3   9   3     3369.98     3627.34    134.73 o 
   5   9   3     9471.27     9998.39    269.91 o 
   7   9   3     1441.62     1445.70    126.99 o 
   9   9   3     1272.33     1335.08    209.00 o 
  11   9   3      764.55      749.57    165.94 o 
 -14  10   3      118.00      420.20    125.08 o 
 -12  10   3      328.18      500.95     94.49 o 
 -10  10   3       53.18       39.89     13.83 o 
  -8  10   3      611.80      671.89     59.64 o 
  -6  10   3     3362.95     3033.73    156.61 o 
  -4  10   3      486.74      484.92     56.25 o 
  -2  10   3      224.19      240.40     53.15 o 
   0  10   3       59.56       12.89     20.41 o 
   2  10   3      126.74       80.22     24.20 o 
   4  10   3      955.54      899.12     93.10 o 
   6  10   3     4103.47     3066.89    190.38 o 
   8  10   3        5.14      -54.69     83.91 o 
  10  10   3       25.78      -41.80     74.80 o 
 -13  11   3      484.14      538.05    146.46 o 
 -11  11   3     3198.90     3354.80    236.32 o 
  -9  11   3      100.93      104.90     25.39 o 
  -7  11   3     5659.14     5300.78    202.02 o 
  -5  11   3     1911.30     1809.35    135.34 o 
  -3  11   3     1973.32     1952.51    204.76 o 
  -1  11   3      741.95      708.40     89.36 o 
   1  11   3      391.73      333.02     50.68 o 
   3  11   3      929.01     1012.07    132.94 o 
   5  11   3      724.86      712.17    157.14 o 
   7  11   3     2488.19     2365.93    290.71 o 
   9  11   3       39.98      -93.34     84.86 o 
 -12  12   3      604.32      609.40    160.91 o 
 -10  12   3        5.03       -1.42     81.71 o 
  -8  12   3     1187.24     1170.78    107.25 o 
  -6  12   3      816.65      859.81    225.97 o 
  -4  12   3      888.07      925.01    176.78 o 
  -2  12   3      615.45      706.50     90.49 o 
   0  12   3       32.90       20.18     46.83 o 
   2  12   3      406.05      451.63    116.91 o 
   4  12   3     1741.22     2086.53    263.06 o 
   6  12   3      638.52      927.45    187.94 o 
   8  12   3     1922.07     2267.56    300.14 o 
  -9  13   3      186.45       51.23     62.23 o 
  -7  13   3       18.34        2.59     72.44 o 
  -5  13   3      633.66      690.46     97.24 o 
  -3  13   3      982.64      896.02    148.34 o 
  -1  13   3      351.70      357.97    106.86 o 
   1  13   3      363.24      383.74    112.20 o 
   3  13   3      199.69      165.94     91.77 o 
   5  13   3       57.83      283.17    123.83 o 
  -8  14   3      751.18      865.22    191.71 o 
  -6  14   3      163.95      122.94     52.73 o 
  -4  14   3     1404.23     1325.33    183.23 o 
  -2  14   3     1234.08     1170.71    188.57 o 
   0  14   3      528.28      592.11    144.88 o 
   2  14   3      570.50     1000.05    191.40 o 
   4  14   3      480.62      441.88    132.63 o 
  -3  15   3      409.47      408.57    111.57 o 
  -1  15   3      137.93      186.37     96.49 o 
 -18   0   4     3754.06     3801.70    200.92 o 
 -16   0   4     7893.84     8479.95    182.18 o 
 -14   0   4     9185.41     9605.39    182.66 o 
 -12   0   4     6443.88     6185.32    155.81 o 
 -10   0   4      585.62     1007.26     76.55 o 
  -8   0   4    32995.58    36723.65    429.53 o 
  -6   0   4     2625.70     2992.24    116.65 o 
  -4   0   4     6327.74     7208.18    132.54 o 
  -2   0   4    37875.71    40372.23    563.20 o 
   0   0   4    11959.24    11133.50    321.20 o 
   2   0   4    10486.34     9366.59    326.85 o 
   4   0   4    17112.51    16575.16    251.19 o 
   6   0   4     6190.47     6109.85    172.94 o 
   8   0   4     2876.93     3011.12    109.29 o 
  10   0   4     3796.51     3952.00    150.25 o 
  12   0   4     1989.62     1995.72    157.41 o 
 -19   1   4      240.22      319.34     85.65 o 
 -17   1   4      823.10      737.07     50.15 o 
 -15   1   4     2269.19     2247.83     63.34 o 
 -13   1   4     1403.29     1336.64     45.91 o 
 -11   1   4     4089.76     4132.49     81.09 o 
  -9   1   4      105.07       32.62     17.81 o 
  -7   1   4     6410.87     6097.85    123.62 o 
  -5   1   4     9296.93     8046.09    120.76 o 
  -3   1   4    15104.89    13995.02    185.76 o 
  -1   1   4     2726.44     2470.95     84.66 o 
   1   1   4      784.19      789.25     68.17 o 
   3   1   4       14.01       24.67     15.25 o 
   5   1   4       62.29       43.76     16.30 o 
   7   1   4     2772.02     2816.37     86.51 o 
   9   1   4      365.79      315.65     30.30 o 
  11   1   4      847.30      852.58     59.43 o 
  13   1   4      340.50      400.66     63.54 o 
 -18   2   4      421.11      491.93     62.75 o 
 -16   2   4     1770.97     1934.84     62.35 o 
 -14   2   4     1608.56     1755.06     55.65 o 
 -12   2   4      157.17      136.30     15.49 o 
 -10   2   4      953.01      790.62     32.50 o 
  -8   2   4    11290.99    11629.95    174.68 o 
  -6   2   4     2725.22     2500.53     67.17 o 
  -4   2   4       21.31      109.36     18.66 o 
  -2   2   4      150.25       56.34     18.01 o 
   0   2   4     1801.27     1951.59     79.47 o 
   2   2   4     7213.26     7676.88    162.31 o 
   4   2   4     7311.69     7593.85    189.96 o 
   6   2   4     4831.46     4713.89    139.44 o 
   8   2   4       67.12      126.25     26.36 o 
  10   2   4      254.00      176.48     24.39 o 
  12   2   4      492.34      526.02     71.71 o 
 -19   3   4      496.87      487.18     88.37 o 
 -17   3   4      243.50      261.61     48.13 o 
 -15   3   4     1465.96     1508.92     75.93 o 
 -13   3   4      564.07      492.46     42.83 o 
 -11   3   4     1705.74     1824.57     79.20 o 
  -9   3   4     2669.22     2674.35     91.47 o 
  -7   3   4     1647.11     1800.71     59.02 o 
  -5   3   4    16390.74    18020.02    205.85 o 
  -3   3   4     5853.99     6986.32    139.08 o 
  -1   3   4     3648.15     4511.93    118.55 o 
   1   3   4      336.16      344.14     35.95 o 
   3   3   4      578.79      629.20     40.52 o 
   5   3   4      959.63      936.63     54.79 o 
   7   3   4     3216.22     3699.25    107.71 o 
   9   3   4       59.49      106.88     17.16 o 
  11   3   4     1102.35     1266.56    184.17 o 
  13   3   4       82.37      117.52     54.37 o 
 -18   4   4       44.24      145.22     43.49 o 
 -16   4   4      463.59      375.05     37.09 o 
 -14   4   4       12.12       10.17     19.60 o 
 -12   4   4      155.63      132.69     24.33 o 
 -10   4   4     2600.99     2694.64     96.33 o 
  -8   4   4      694.92      637.02     72.07 o 
  -6   4   4     4819.40     5135.19    207.44 o 
  -4   4   4     9546.80    10568.70    195.64 o 
  -2   4   4     1936.23     2142.33     74.39 o 
   0   4   4       15.80       39.25     17.95 o 
   2   4   4     3967.48     3941.16    120.88 o 
   4   4   4     3120.58     3006.62     90.54 o 
   6   4   4     2269.05     2388.51     83.70 o 
   8   4   4       79.01       35.70     10.52 o 
  10   4   4      175.96      114.40     71.03 o 
  12   4   4     1203.90     1439.42    216.86 o 
 -17   5   4      421.15      654.50    141.43 o 
 -15   5   4      951.05      969.25     52.67 o 
 -13   5   4      366.23      460.33     44.37 o 
 -11   5   4     3846.92     4073.19    136.43 o 
  -9   5   4    11886.42    11973.13    311.97 o 
  -7   5   4    13089.50    12537.49    205.18 o 
  -5   5   4     7237.02     6499.13    136.13 o 
  -3   5   4     6361.80     6273.87    148.18 o 
  -1   5   4    10608.86    10443.76    204.62 o 
   1   5   4     1490.82     1341.62     71.17 o 
   3   5   4     6356.01     6164.57    155.56 o 
   5   5   4     5808.40     5929.30    120.19 o 
   7   5   4      366.94      329.65     26.27 o 
   9   5   4     1609.07     1529.73    129.87 o 
  11   5   4      464.86      360.17    111.88 o 
 -18   6   4       11.89       13.89     40.96 o 
 -16   6   4       41.30       49.67     31.07 o 
 -14   6   4      239.37      166.27     28.52 o 
 -12   6   4      773.66      725.39     60.04 o 
 -10   6   4      887.26     1077.07     86.33 o 
  -8   6   4       71.43      128.90     22.91 o 
  -6   6   4       94.02       96.84     57.67 o 
  -4   6   4      479.04      485.36     43.60 o 
  -2   6   4      368.62      432.58     38.35 o 
   0   6   4      260.30      261.88     31.89 o 
   2   6   4        8.65       22.11     17.14 o 
   4   6   4      444.54      400.38     42.40 o 
   6   6   4      109.81       53.22     22.88 o 
   8   6   4      342.45      246.03     44.12 o 
  10   6   4      103.02       57.20     44.63 o 
  12   6   4      142.50      118.17     87.37 o 
 -17   7   4     1261.17     1079.59    132.22 o 
 -15   7   4     1569.77     1394.30    140.60 o 
 -13   7   4      465.30      394.76     42.16 o 
 -11   7   4     3624.87     3815.81    160.40 o 
  -9   7   4     9476.24     9651.12    287.41 o 
  -7   7   4     5807.26     5913.24    177.48 o 
  -5   7   4     3117.33     3041.77    166.73 o 
  -3   7   4    13170.92    13314.34    252.67 o 
  -1   7   4    10348.58    10208.48    191.75 o 
   1   7   4     4306.60     4476.11    126.97 o 
   3   7   4     3773.30     4100.13    157.64 o 
   5   7   4     1613.28     1374.99     68.05 o 
   7   7   4       75.20      197.89     39.98 o 
   9   7   4     4082.52     3497.35    330.31 o 
  11   7   4      475.97      574.82    153.68 o 
 -16   8   4     2912.91     2946.26    217.57 o 
 -14   8   4     3402.75     3155.40    212.01 o 
 -12   8   4     2471.44     2283.58     86.55 o 
 -10   8   4     4490.15     4017.17    308.94 o 
  -8   8   4     5307.28     4713.45    163.14 o 
  -6   8   4     7944.92     7191.32    223.13 o 
  -4   8   4     3569.26     3430.86    161.74 o 
  -2   8   4     4158.23     4366.89    153.13 o 
   0   8   4     3786.85     3935.80    143.23 o 
   2   8   4     2299.57     2275.93    106.02 o 
   4   8   4     6668.20     6589.29    149.05 o 
   6   8   4     1811.84     1846.74     85.32 o 
   8   8   4     3317.24     3464.35    327.17 o 
  10   8   4      408.68      534.60    140.17 o 
 -15   9   4      116.75       41.53     42.00 o 
 -13   9   4      334.56      209.41     65.70 o 
 -11   9   4     1707.94     1676.32    101.19 o 
  -9   9   4     5650.06     5759.00    152.35 o 
  -7   9   4     3984.48     4398.78    148.39 o 
  -5   9   4       15.63      -17.83     29.15 o 
  -3   9   4       92.13      120.54     31.57 o 
  -1   9   4       22.06       38.65     23.69 o 
   1   9   4       14.62      -15.06     22.23 o 
   3   9   4      152.35      195.88     34.55 o 
   5   9   4     1354.01     1300.87     73.98 o 
   7   9   4      436.76      446.91    127.91 o 
   9   9   4       31.76       84.23     65.06 o 
 -14  10   4     1036.08     1185.83    146.92 o 
 -12  10   4      855.81      934.57    124.10 o 
 -10  10   4     1062.19      924.37     60.96 o 
  -8  10   4     1375.99     1487.87     89.29 o 
  -6  10   4      159.75      208.55     39.80 o 
  -4  10   4      753.37      921.63     97.37 o 
  -2  10   4      776.25      697.95     85.99 o 
   0  10   4      375.42      332.68     55.60 o 
   2  10   4      249.27      283.44     46.19 o 
   4  10   4      236.92      279.94     39.94 o 
   6  10   4     2426.83     2521.81    285.06 o 
   8  10   4       18.11      -60.03     54.69 o 
 -13  11   4      192.41      186.62     63.74 o 
 -11  11   4       59.67       58.64     39.42 o 
  -9  11   4     3542.98     3515.47    147.74 o 
  -7  11   4      247.07      327.52     61.61 o 
  -5  11   4      179.24      193.89     48.05 o 
  -3  11   4      299.78      237.15     59.22 o 
  -1  11   4      100.71      139.58     47.93 o 
   1  11   4      453.41      413.01     56.25 o 
   3  11   4      608.28      637.24     66.44 o 
   5  11   4      151.31       57.20     54.69 o 
   7  11   4      789.10      771.88    177.26 o 
 -12  12   4     2308.47     2427.86    211.84 o 
 -10  12   4      804.16     1027.06    134.15 o 
  -8  12   4     2586.64     2487.55    158.71 o 
  -6  12   4     5821.31     6065.97    412.65 o 
  -4  12   4      690.28      641.85     91.43 o 
  -2  12   4     3042.79     3294.13    311.93 o 
   0  12   4     2453.27     2606.07    202.56 o 
   2  12   4     3537.30     3860.37    213.46 o 
   4  12   4     2913.05     3205.06    328.74 o 
   6  12   4     4413.28     4045.46    382.17 o 
  -9  13   4     2420.07     2604.98    217.56 o 
  -7  13   4      526.22      423.27     81.24 o 
  -5  13   4     4961.21     5173.78    462.63 o 
  -3  13   4     4099.56     4465.22    588.81 o 
  -1  13   4     2254.30     2388.18    179.54 o 
   1  13   4     1268.14     1267.51    198.94 o 
   3  13   4     1168.06      940.97    184.48 o 
   5  13   4      659.65      655.60    157.14 o 
  -8  14   4      143.80      180.00    155.10 o 
  -6  14   4      460.84      373.54     76.90 o 
  -4  14   4     2180.29     2079.31    172.36 o 
  -2  14   4       57.06       21.37     49.66 o 
   0  14   4      110.68      156.83     79.51 o 
   2  14   4       18.26      100.26     79.51 o 
 -19   1   5     1623.49     1776.99    129.34 o 
 -17   1   5     1037.67     1011.49     48.00 o 
 -15   1   5     1412.44     1335.75     49.42 o 
 -13   1   5     1374.37     1329.49     46.63 o 
 -11   1   5     1280.14     1228.91     64.27 o 
  -9   1   5    13741.25    14473.47    213.89 o 
  -7   1   5    21515.54    22089.11    189.33 o 
  -5   1   5    11729.07    11741.54    137.34 o 
  -3   1   5     3156.62     3012.54     61.14 o 
  -1   1   5     6065.46     6523.91    154.25 o 
   1   1   5     6830.17     7189.19    337.23 o 
   3   1   5     3582.99     3620.02    102.06 o 
   5   1   5     2065.33     2221.47     83.89 o 
   7   1   5      892.81      968.30     85.06 o 
   9   1   5       93.56      101.94     19.93 o 
  11   1   5       99.58      156.87     38.41 o 
 -18   2   5      225.70      196.26     33.61 o 
 -16   2   5      203.44      145.25     18.37 o 
 -14   2   5     1107.67     1057.43     40.93 o 
 -12   2   5     2602.02     2332.06     55.67 o 
 -10   2   5     1346.43     1267.00     48.65 o 
  -8   2   5     1143.20     1089.87     46.22 o 
  -6   2   5     4972.87     5626.65    128.44 o 
  -4   2   5     2628.78     2809.16     93.54 o 
  -2   2   5     1588.97     1678.42     68.41 o 
   0   2   5     3459.42     3360.17    115.17 o 
   2   2   5     1405.08     1343.75     77.07 o 
   4   2   5     2645.91     2529.07     87.31 o 
   6   2   5      815.69      957.56     81.20 o 
   8   2   5       73.22       69.92     33.37 o 
  10   2   5       64.37      -11.64     25.11 o 
  12   2   5       91.41       37.24     41.89 o 
 -19   3   5      850.84     1039.06     97.80 o 
 -17   3   5     1696.67     1910.20     92.39 o 
 -15   3   5     1042.40     1206.35     71.85 o 
 -13   3   5      668.56      746.84     54.41 o 
 -11   3   5       60.73       81.58     23.42 o 
  -9   3   5      165.67      264.34     21.93 o 
  -7   3   5    20754.63    22692.63    275.62 o 
  -5   3   5    10137.56    10382.59    175.02 o 
  -3   3   5     3616.98     3454.37    109.90 o 
  -1   3   5    15111.80    15243.02    208.34 o 
   1   3   5     2153.57     1833.08     65.52 o 
   3   3   5     1471.61     1233.15    119.29 o 
   5   3   5     2523.77     2672.81    112.60 o 
   7   3   5     2046.55     2032.48     88.46 o 
   9   3   5      321.56      347.18     47.51 o 
  11   3   5     2465.65     2281.33    179.76 o 
 -18   4   5     1015.59     1245.31    114.40 o 
 -16   4   5     3332.08     3513.74    132.16 o 
 -14   4   5     7675.04     7994.94    200.39 o 
 -12   4   5     5552.17     5904.61    174.21 o 
 -10   4   5     4675.22     4743.06    135.48 o 
  -8   4   5     1916.79     1552.24    137.78 o 
  -6   4   5    11527.51    10967.96    289.47 o 
  -4   4   5     5360.02     4301.00    122.44 o 
  -2   4   5    12651.05    12045.64    203.71 o 
   0   4   5     8092.26     7987.06    155.95 o 
   2   4   5     5447.70     5608.31    125.55 o 
   4   4   5     4519.88     4706.99    121.89 o 
   6   4   5     7103.73     6877.43    174.63 o 
   8   4   5     3800.06     3277.26    217.01 o 
  10   4   5     3755.41     3772.03    336.60 o 
  12   4   5     1058.52     1259.29    139.89 o 
 -19   5   5      381.45      394.69     72.29 o 
 -17   5   5       67.45       74.29     53.74 o 
 -15   5   5       13.28       17.59     19.87 o 
 -13   5   5      518.72      503.87     60.79 o 
 -11   5   5      642.55      728.97    104.18 o 
  -9   5   5      911.08      994.46     84.69 o 
  -7   5   5     6251.98     7011.00    137.87 o 
  -5   5   5     1166.55     1287.67     86.95 o 
  -3   5   5     1326.77     1523.51     70.37 o 
  -1   5   5      625.66      546.17     43.72 o 
   1   5   5      105.69       68.22     18.88 o 
   3   5   5       16.32       16.70     19.29 o 
   5   5   5      611.52      672.10     47.76 o 
   7   5   5      393.43      485.14     49.97 o 
   9   5   5     3615.00     3450.83    321.20 o 
  11   5   5       45.74       10.06     47.46 o 
 -18   6   5      944.64      803.15    149.60 o 
 -16   6   5      864.18      694.99     99.02 o 
 -14   6   5     4358.40     4254.43    160.24 o 
 -12   6   5     2480.39     2497.60    138.93 o 
 -10   6   5     1468.73     1456.08    174.11 o 
  -8   6   5     5811.12     5762.36    232.41 o 
  -6   6   5      937.58     1035.58     61.88 o 
  -4   6   5     5793.34     6063.77    141.98 o 
  -2   6   5       18.56      -10.82     15.84 o 
   0   6   5      796.00      779.98     55.38 o 
   2   6   5      357.28      302.09     34.52 o 
   4   6   5      322.51      316.77     38.47 o 
   6   6   5      591.60      611.94     88.07 o 
   8   6   5     1230.24     1310.25    205.54 o 
  10   6   5       30.82      156.83     90.83 o 
 -17   7   5      457.97      504.53     89.00 o 
 -15   7   5      253.07      269.22     81.71 o 
 -13   7   5     1963.56     2162.00    112.45 o 
 -11   7   5      137.38      138.91     53.43 o 
  -9   7   5       18.29       19.19     26.87 o 
  -7   7   5       63.78       12.02     19.70 o 
  -5   7   5     1800.46     1590.14     90.57 o 
  -3   7   5     9689.51     9837.80    193.34 o 
  -1   7   5     1580.50     1524.54     78.96 o 
   1   7   5       34.37       11.89     23.03 o 
   3   7   5      826.94      794.20     65.77 o 
   5   7   5        9.50        2.64     15.46 o 
   7   7   5      536.24      402.33     44.83 o 
   9   7   5      182.76       76.06     69.14 o 
 -16   8   5      145.05      214.95     67.08 o 
 -14   8   5      758.12      779.14     68.61 o 
 -12   8   5     1160.29     1169.63    101.33 o 
 -10   8   5     8009.62     7683.41    329.53 o 
  -8   8   5     4063.05     3896.12    156.51 o 
  -6   8   5      748.05      687.20     75.66 o 
  -4   8   5      569.84      569.64     65.97 o 
  -2   8   5      228.70      223.16     34.61 o 
   0   8   5     3808.37     3745.27    145.46 o 
   2   8   5     2303.40     2256.79    109.91 o 
   4   8   5     4718.03     4832.08    205.86 o 
   6   8   5     1264.05     1152.58     85.80 o 
   8   8   5      780.99      865.54    173.17 o 
  10   8   5      575.00      639.25    154.00 o 
 -15   9   5     1251.60     1446.98    154.42 o 
 -13   9   5     2253.66     2493.81    177.78 o 
 -11   9   5     1279.56     1389.76    196.11 o 
  -9   9   5     2798.51     3046.97    139.52 o 
  -7   9   5     5147.96     5515.61    211.70 o 
  -5   9   5     4399.59     4675.64    203.13 o 
  -3   9   5     3812.69     3903.71    157.72 o 
  -1   9   5     5678.10     5803.13    240.95 o 
   1   9   5     3993.12     4198.52    159.47 o 
   3   9   5     1945.69     2019.23    105.31 o 
   5   9   5     2444.58     2578.68    137.54 o 
   7   9   5     1543.81     1667.90    253.63 o 
   9   9   5      711.77      909.22    195.17 o 
 -14  10   5      354.53      324.23     74.22 o 
 -12  10   5      345.75      196.74     85.17 o 
 -10  10   5      275.14      283.49     37.78 o 
  -8  10   5       86.09       35.52     30.49 o 
  -6  10   5      467.72      475.15     68.73 o 
  -4  10   5      465.50      439.60     69.65 o 
  -2  10   5      475.39      523.63     75.80 o 
   0  10   5        0.51        9.03     25.73 o 
   2  10   5       40.45       42.37     23.33 o 
   4  10   5       69.99       84.19     33.22 o 
   6  10   5       51.89       -0.94     73.86 o 
   8  10   5      195.14      182.91     93.97 o 
 -13  11   5      515.76      433.51     90.03 o 
 -11  11   5      599.62      676.34    148.97 o 
  -9  11   5     1201.17     1185.85    105.13 o 
  -7  11   5     6321.62     6110.82    273.90 o 
  -5  11   5     2713.64     2488.59    295.58 o 
  -3  11   5       23.81      -20.20     46.20 o 
  -1  11   5     3678.13     3550.31    201.34 o 
   1  11   5     1292.59     1223.27     93.97 o 
   3  11   5     1283.23     1304.96    118.43 o 
   5  11   5     1377.60     1339.16    218.74 o 
   7  11   5       65.88       38.97     58.77 o 
 -12  12   5      539.12      613.51    107.87 o 
 -10  12   5     1241.47     1652.50    242.31 o 
  -8  12   5      282.37      320.91     63.02 o 
  -6  12   5     2803.71     2967.90    278.77 o 
  -4  12   5       75.41      113.07     42.83 o 
  -2  12   5     2256.79     2524.94    176.55 o 
   0  12   5      274.75      305.70     62.01 o 
   2  12   5      517.05      560.28     83.66 o 
   4  12   5      337.86      605.62    152.11 o 
 -11  13   5        8.01      -54.20     60.18 o 
  -9  13   5      131.37       -2.20     71.66 o 
  -7  13   5     5705.42     6023.21    271.79 o 
  -5  13   5       15.82       32.35     33.00 o 
  -3  13   5        4.37      -73.48     48.99 o 
  -1  13   5      214.92      312.47     68.89 o 
   1  13   5      198.62      168.05     51.13 o 
   3  13   5      139.18      269.03    110.00 o 
  -8  14   5      219.69      187.31     94.91 o 
  -6  14   5       19.39      -41.32     32.16 o 
  -4  14   5     2073.79     1997.00    173.33 o 
  -2  14   5     1142.17     1413.11    146.60 o 
   0  14   5      472.09      530.84     91.95 o 
 -20   0   6     1548.46     1549.10    241.06 o 
 -18   0   6     5547.68     5708.57    180.35 o 
 -16   0   6     6144.41     6515.72    162.39 o 
 -14   0   6     6088.14     5790.08    146.78 o 
 -12   0   6    11497.39    11336.07    246.30 o 
 -10   0   6     5900.40     5954.12    167.54 o 
  -8   0   6     5547.38     5523.61    182.56 o 
  -6   0   6    21405.73    22845.91    786.81 o 
  -4   0   6    17549.34    18460.50    332.03 o 
  -2   0   6      174.18      365.20     73.86 o 
   0   0   6    19461.43    16829.69   1604.73 o 
   2   0   6     4232.51     3906.63    127.56 o 
   4   0   6     4454.50     4240.19    140.85 o 
   6   0   6     5578.18     5712.73    215.52 o 
   8   0   6     3878.05     3842.07    196.48 o 
  10   0   6      683.55      581.84     87.90 o 
 -19   1   6     1064.47     1049.87     80.22 o 
 -17   1   6      698.90      628.07     40.99 o 
 -15   1   6     2497.02     2406.19     71.47 o 
 -13   1   6     1894.94     1989.09     85.02 o 
 -11   1   6      913.78      973.79     57.04 o 
  -9   1   6     1927.58     1793.91     65.86 o 
  -7   1   6     4141.94     3922.66     90.57 o 
  -5   1   6     3762.47     3299.54     91.16 o 
  -3   1   6    12840.34    13280.09    232.26 o 
  -1   1   6     2215.32     2467.75    106.31 o 
   1   1   6      921.83     1096.80     93.76 o 
   3   1   6      513.61      557.47     51.72 o 
   5   1   6      293.32      285.42     43.28 o 
   7   1   6     1524.72     1415.36     99.08 o 
   9   1   6      789.61      841.41     85.00 o 
  11   1   6      851.23      943.70     95.74 o 
 -20   2   6      538.91      524.39    144.26 o 
 -18   2   6      991.76     1082.01     73.86 o 
 -16   2   6      110.56      106.04     30.67 o 
 -14   2   6      884.91      962.24     36.37 o 
 -12   2   6     2610.48     2823.65     79.95 o 
 -10   2   6     2902.46     2846.89     95.06 o 
  -8   2   6     3793.55     3904.25    111.77 o 
  -6   2   6     8389.98     8261.89    167.60 o 
  -4   2   6     1899.50     2520.50     99.74 o 
  -2   2   6       56.83       46.65     18.52 o 
   0   2   6     1761.73     1909.81     96.28 o 
   2   2   6     3832.41     4114.53    145.14 o 
   4   2   6     1384.11     1368.13     78.65 o 
   6   2   6      387.90      330.46     49.55 o 
   8   2   6      248.12      278.05     40.17 o 
  10   2   6       27.11       30.68     28.82 o 
 -19   3   6      801.84      848.94     86.17 o 
 -17   3   6      385.53      476.37     49.88 o 
 -15   3   6      703.13      694.77     57.55 o 
 -13   3   6     1268.24     1277.33     88.27 o 
 -11   3   6      748.70      833.53     40.07 o 
  -9   3   6      190.03      181.41     24.16 o 
  -7   3   6     5647.74     6226.87    125.79 o 
  -5   3   6       64.94      115.67     24.69 o 
  -3   3   6     9965.54    10910.17    186.65 o 
  -1   3   6     2493.99     2823.45    116.13 o 
   1   3   6     1375.56     1404.53     85.10 o 
   3   3   6      446.61      410.78     56.52 o 
   5   3   6       62.80       30.52     29.45 o 
   7   3   6      605.81      725.25     79.68 o 
   9   3   6      472.64      679.17    151.17 o 
  11   3   6      204.78      253.89     67.60 o 
 -18   4   6      227.87      123.23     46.96 o 
 -16   4   6      109.69       60.08     22.40 o 
 -14   4   6      387.35      370.02    100.41 o 
 -12   4   6      805.41      753.26     81.47 o 
 -10   4   6     3623.96     3728.38     86.89 o 
  -8   4   6     6286.01     6735.19    127.22 o 
  -6   4   6     3496.84     3822.81    118.84 o 
  -4   4   6     5041.06     5564.27    194.65 o 
  -2   4   6       62.21       66.92     24.72 o 
   0   4   6      449.17      399.90     41.21 o 
   2   4   6     3200.00     2918.91     88.47 o 
   4   4   6     1781.31     1829.35    100.60 o 
   6   4   6      249.94      287.18     48.06 o 
   8   4   6        3.46       12.48     43.06 o 
  10   4   6      194.14      328.74    123.20 o 
 -19   5   6      970.97      967.81    149.13 o 
 -17   5   6     1081.29     1051.31    189.98 o 
 -15   5   6      746.68      792.99     70.27 o 
 -13   5   6     2502.33     2440.43    144.55 o 
 -11   5   6     5686.45     5656.96    216.79 o 
  -9   5   6     5548.42     5373.90    126.18 o 
  -7   5   6     4400.25     3966.51    118.83 o 
  -5   5   6    11499.63    10865.95    213.39 o 
  -3   5   6     5146.70     4949.75    134.36 o 
  -1   5   6    12035.75    11597.61    208.39 o 
   1   5   6    10392.49    10241.47    207.10 o 
   3   5   6     3773.22     3967.24    118.68 o 
   5   5   6     2372.92     2370.56    131.64 o 
   7   5   6      917.56      819.61     71.58 o 
   9   5   6      849.42      774.39    162.80 o 
 -18   6   6        3.73      -24.95     34.64 o 
 -16   6   6        9.56       28.87     20.11 o 
 -14   6   6      549.54      607.30     73.82 o 
 -12   6   6     1520.33     1555.43    118.10 o 
 -10   6   6     1159.60     1213.76    167.83 o 
  -8   6   6        2.47       14.18     15.07 o 
  -6   6   6      526.79      615.70     69.11 o 
  -4   6   6     1392.25     1448.18     74.82 o 
  -2   6   6      509.26      494.28     46.52 o 
   0   6   6      551.32      646.57     52.57 o 
   2   6   6      986.90     1077.24     78.83 o 
   4   6   6      247.88      221.45     37.83 o 
   6   6   6       43.00       20.56     27.50 o 
   8   6   6      197.44       13.20     62.86 o 
  10   6   6      169.82      228.80    101.83 o 
 -17   7   6     1948.42     2069.77    177.60 o 
 -15   7   6     1383.76     1378.22     94.71 o 
 -13   7   6     1473.31     1666.11    215.60 o 
 -11   7   6      685.19      750.19    140.17 o 
  -9   7   6     1338.70     1348.20     88.09 o 
  -7   7   6      626.99      547.75     56.50 o 
  -5   7   6    13291.11    13866.99    233.51 o 
  -3   7   6     5026.94     5029.96    204.31 o 
  -1   7   6     1456.32     1432.53     79.76 o 
   1   7   6     3089.62     3588.77    140.80 o 
   3   7   6      717.70      751.45     64.20 o 
   5   7   6     1108.77     1066.75     73.00 o 
   7   7   6      896.22      958.56    181.66 o 
   9   7   6      244.80      296.06    108.11 o 
 -16   8   6     1264.29     1476.34    154.24 o 
 -14   8   6     2375.92     2588.93    157.55 o 
 -12   8   6     5715.46     5900.99    401.65 o 
 -10   8   6     4629.09     4586.52    154.97 o 
  -8   8   6     3367.68     3186.14    226.28 o 
  -6   8   6     1015.72      922.27     87.66 o 
  -4   8   6     3557.53     3834.04    130.94 o 
  -2   8   6      502.18      481.96     49.65 o 
   0   8   6     4921.60     5057.57    174.85 o 
   2   8   6     1010.29     1104.96     79.79 o 
   4   8   6     1233.54     1308.41     84.82 o 
   6   8   6      679.22      766.54    164.06 o 
   8   8   6      412.72      608.77    156.51 o 
 -15   9   6      121.16       44.06     36.31 o 
 -13   9   6       92.25       61.12     85.96 o 
 -11   9   6      941.87      860.29     59.31 o 
  -9   9   6      355.48      320.38     51.85 o 
  -7   9   6      332.79      303.29     78.89 o 
  -5   9   6      365.93      314.45     57.61 o 
  -3   9   6     3635.44     3470.21    204.44 o 
  -1   9   6     3403.59     3426.19    151.53 o 
   1   9   6      242.10      208.58     41.29 o 
   3   9   6        2.14      -55.85     37.23 o 
   5   9   6      130.12       90.75     37.71 o 
   7   9   6       29.31       67.26     89.89 o 
 -14  10   6      741.15      631.13    109.40 o 
 -12  10   6     1491.79     1685.82    230.37 o 
 -10  10   6      305.18      318.51     52.48 o 
  -8  10   6     1368.53     1336.04    186.37 o 
  -6  10   6     2899.70     3072.55    175.95 o 
  -4  10   6       33.55       45.97     27.07 o 
  -2  10   6      895.75      833.27     98.01 o 
   0  10   6     1172.34     1126.41     90.32 o 
   2  10   6      504.33      607.10     64.42 o 
   4  10   6      170.82      273.49     53.77 o 
   6  10   6      473.66      453.83    131.37 o 
 -13  11   6        1.22       46.20     74.17 o 
 -11  11   6      138.70      105.91     65.06 o 
  -9  11   6      327.73      277.92     57.85 o 
  -7  11   6       54.90       93.54     35.67 o 
  -5  11   6      898.92      803.49     97.19 o 
  -3  11   6      665.65      719.68     95.70 o 
  -1  11   6      688.59      572.10     85.24 o 
   1  11   6       54.11        6.27     66.47 o 
   3  11   6      131.98      142.99     43.40 o 
   5  11   6      376.47      507.25    133.88 o 
 -12  12   6     1064.24     1091.51    208.68 o 
 -10  12   6     1454.25     1945.10    267.77 o 
  -8  12   6     3400.08     3482.90    197.83 o 
  -6  12   6     5088.87     4994.55    420.20 o 
  -4  12   6      155.32       61.38     33.89 o 
  -2  12   6     1400.83     1490.49    139.76 o 
   0  12   6     2219.95     2386.71    175.08 o 
   2  12   6     2033.55     2061.18    160.10 o 
   4  12   6     1092.17      929.34    191.71 o 
  -9  13   6      964.50      886.91    178.51 o 
  -7  13   6     1446.07     1502.89    139.95 o 
  -5  13   6      569.01      586.07     94.48 o 
  -3  13   6     4789.78     5233.58    268.29 o 
  -1  13   6     1321.89     1385.46    143.92 o 
   1  13   6     1307.54     1262.21    134.72 o 
  -6  14   6      356.25      317.77     73.65 o 
  -4  14   6     1563.95     1370.81    146.05 o 
  -2  14   6      309.64      332.60     77.74 o 
 -19   1   7     3804.83     3673.89    170.70 o 
 -17   1   7     2050.35     2001.98     73.32 o 
 -15   1   7      253.98      310.62     31.08 o 
 -13   1   7     1904.47     1962.98     85.87 o 
 -11   1   7     4536.14     4662.17    115.62 o 
  -9   1   7     6454.37     6624.96    134.44 o 
  -7   1   7     4900.09     4826.29    104.71 o 
  -5   1   7     8914.33     9303.55    169.70 o 
  -3   1   7     1633.59     2374.79     93.72 o 
  -1   1   7    10795.37    11996.68    252.00 o 
   1   1   7     7698.16     7688.13    261.91 o 
   3   1   7     4226.83     3971.22    208.42 o 
   5   1   7      403.78      457.13     53.31 o 
   7   1   7       15.05       -5.50     22.28 o 
   9   1   7      251.51      367.42     59.10 o 
 -20   2   7     1251.98     1327.62    143.23 o 
 -18   2   7       98.23       44.59     23.71 o 
 -16   2   7      966.76      815.01     33.08 o 
 -14   2   7      162.74      153.03     22.71 o 
 -12   2   7     3033.38     2776.96     91.80 o 
 -10   2   7     6227.02     6220.73    119.96 o 
  -8   2   7      571.08      580.91     51.22 o 
  -6   2   7       42.35       65.95     15.23 o 
  -4   2   7      115.92       97.76     14.90 o 
  -2   2   7      220.31      238.81     38.38 o 
   0   2   7      469.43      359.92     55.05 o 
   2   2   7     1548.15     1380.57    112.21 o 
   4   2   7      300.46      325.39     59.24 o 
   6   2   7       20.75       32.76     28.80 o 
   8   2   7       15.03       15.74     24.96 o 
  10   2   7       76.48       16.74     35.71 o 
 -19   3   7     2147.08     2160.92    136.67 o 
 -17   3   7     2028.96     2124.84    106.36 o 
 -15   3   7     1122.86     1072.65     85.34 o 
 -13   3   7       41.03       12.49     20.74 o 
 -11   3   7      409.76      387.95     32.76 o 
  -9   3   7      793.27      778.65     55.27 o 
  -7   3   7     6149.18     6334.55    137.23 o 
  -5   3   7     8668.28     8329.84    289.21 o 
  -3   3   7     8802.10     8697.43    216.79 o 
  -1   3   7      921.69      695.21     56.61 o 
   1   3   7     8526.25     8527.48    222.95 o 
   3   3   7      941.78      891.72     91.82 o 
   5   3   7     1742.71     1705.26    283.96 o 
   7   3   7     1788.56     1851.69    132.97 o 
   9   3   7      801.07      643.57     98.65 o 
 -18   4   7     2066.87     2037.99    106.33 o 
 -16   4   7     2491.65     2621.75    156.60 o 
 -14   4   7     4517.11     4867.37    213.19 o 
 -12   4   7     4887.96     5008.48    137.43 o 
 -10   4   7     8355.25     8338.52    179.83 o 
  -8   4   7     8469.23     8180.52    156.52 o 
  -6   4   7     6783.25     6159.18    165.76 o 
  -4   4   7    13090.71    12987.13    221.53 o 
  -2   4   7     8646.64     8778.01    191.21 o 
   0   4   7      478.98      568.57     36.69 o 
   2   4   7     7190.26     7436.68    254.06 o 
   4   4   7     3887.26     3974.52    379.50 o 
   6   4   7     3535.16     3526.27    175.34 o 
   8   4   7     2623.77     2549.47    289.14 o 
 -19   5   7       23.23      -47.52     38.24 o 
 -17   5   7        5.97      -47.39     31.59 o 
 -15   5   7       73.53       50.05     30.05 o 
 -13   5   7      679.61      922.57    164.06 o 
 -11   5   7      763.58      729.54     49.02 o 
  -9   5   7     1049.77     1124.39     64.70 o 
  -7   5   7      205.85      254.07     45.88 o 
  -5   5   7       74.56       95.35     23.73 o 
  -3   5   7      847.32      972.13     64.35 o 
  -1   5   7        2.86       17.21     21.35 o 
   1   5   7     3115.53     3027.61    147.39 o 
   3   5   7       16.86       12.59     34.10 o 
   5   5   7      769.41      713.22     80.52 o 
   7   5   7      151.54      217.17     89.89 o 
   9   5   7      385.45      534.60    151.48 o 
 -18   6   7     1761.58     1936.63    168.60 o 
 -16   6   7     2406.55     2570.32    256.77 o 
 -14   6   7      743.43      745.37     87.06 o 
 -12   6   7     3201.89     3393.76    186.07 o 
 -10   6   7     1269.84     1264.25     84.12 o 
  -8   6   7     2109.28     1964.97     91.80 o 
  -6   6   7     4703.99     5204.81    144.40 o 
  -4   6   7      987.65     1013.94     66.77 o 
  -2   6   7      404.23      307.88     37.67 o 
   0   6   7     2728.23     2827.61    160.54 o 
   2   6   7     1235.47     1117.36     74.04 o 
   4   6   7      286.70      320.59     55.71 o 
   6   6   7      240.42      293.83     51.49 o 
   8   6   7      109.79       66.00     52.17 o 
 -17   7   7     1636.74     1539.36    156.36 o 
 -15   7   7       64.42       54.12     32.82 o 
 -13   7   7      304.28      192.05     76.53 o 
 -11   7   7       41.79       51.23     48.09 o 
  -9   7   7      135.48       71.46     28.20 o 
  -7   7   7      278.94      232.20     38.41 o 
  -5   7   7     1024.45      866.35     76.57 o 
  -3   7   7      405.96      300.51     39.74 o 
  -1   7   7       12.61        9.80     27.55 o 
   1   7   7     1783.45     1620.98    126.22 o 
   3   7   7      282.60      288.84     42.82 o 
   5   7   7       36.10       32.84     25.46 o 
   7   7   7        3.75       63.49     77.63 o 
 -16   8   7     2210.32     2235.00    188.41 o 
 -14   8   7      183.03      196.30     44.87 o 
 -12   8   7     2532.28     2442.30    259.60 o 
 -10   8   7     2632.72     2404.99    127.43 o 
  -8   8   7     3352.27     3204.90    164.50 o 
  -6   8   7     2647.92     2666.22    125.06 o 
  -4   8   7     7935.78     8261.14    228.30 o 
  -2   8   7      734.58      696.66     72.22 o 
   0   8   7     1430.01     1468.46     98.60 o 
   2   8   7     3849.39     3930.94    214.50 o 
   4   8   7     2313.42     2490.59    149.96 o 
   6   8   7     1201.13     1386.93    222.20 o 
 -15   9   7      444.82      675.93    147.71 o 
 -13   9   7     2393.33     2798.70    294.48 o 
 -11   9   7     3096.52     3273.34    259.60 o 
  -9   9   7     3820.13     4119.62    185.93 o 
  -7   9   7     2496.64     2508.62    155.75 o 
  -5   9   7     3221.83     3469.71    151.10 o 
  -3   9   7      832.80      779.02     94.21 o 
  -1   9   7     7923.99     8727.91    310.51 o 
   1   9   7     4533.15     4463.81    174.47 o 
   3   9   7     2906.50     2697.52    165.09 o 
   5   9   7      650.92      795.14    179.77 o 
 -14  10   7      163.79      175.59     55.36 o 
 -12  10   7      365.45      491.23    137.66 o 
 -10  10   7      606.89      661.35     76.02 o 
  -8  10   7       79.61       84.42     40.40 o 
  -6  10   7        2.98      -51.74     39.38 o 
  -4  10   7     1476.05     1409.24    202.08 o 
  -2  10   7     5306.02     5231.56    246.32 o 
   0  10   7      225.04      244.96     56.25 o 
   2  10   7        3.20       24.83     30.98 o 
   4  10   7       10.60      -11.00     73.23 o 
 -13  11   7      306.75      290.08    104.97 o 
 -11  11   7     1455.32     1398.25    213.71 o 
  -9  11   7      911.53      805.26     91.99 o 
  -7  11   7     1403.19     1316.20    123.78 o 
  -5  11   7      303.07      410.76     72.57 o 
  -3  11   7      533.50      658.15     99.31 o 
  -1  11   7     2706.41     2574.94    180.42 o 
   1  11   7     1327.09     1499.75    136.57 o 
   3  11   7      551.38      551.25    149.28 o 
 -12  12   7      446.04      754.59    176.63 o 
 -10  12   7     2161.80     2360.58    285.37 o 
  -8  12   7      237.32      167.58     51.16 o 
  -6  12   7      217.47      186.60     50.42 o 
  -4  12   7      344.99      245.44     61.29 o 
  -2  12   7       91.17      168.65     55.05 o 
   0  12   7     2346.75     2324.53    177.29 o 
   2  12   7      129.16      102.14     80.77 o 
  -9  13   7       26.58      190.46     94.29 o 
  -7  13   7      957.64     1180.52    127.37 o 
  -5  13   7      183.71      168.71     59.73 o 
  -3  13   7      293.39      257.31     64.63 o 
  -1  13   7      586.07      547.03     91.80 o 
 -20   0   8     1795.98     1785.68    159.69 o 
 -18   0   8    10579.50    10085.05    245.85 o 
 -16   0   8     2456.37     2661.84    210.57 o 
 -14   0   8     4334.83     4094.07    204.65 o 
 -12   0   8     3330.12     3278.05    202.87 o 
 -10   0   8    12091.84    11803.87    238.11 o 
  -8   0   8    19787.07    19930.40    392.16 o 
  -6   0   8    14475.24    15230.21    350.96 o 
  -4   0   8     5456.39     5051.65    207.63 o 
  -2   0   8     5238.99     5046.77    300.46 o 
   0   0   8     1383.66     1301.13    165.94 o 
   2   0   8     5059.00     5167.76    345.08 o 
   4   0   8     1168.48     1244.12     91.82 o 
   6   0   8     3960.02     3900.89    334.40 o 
   8   0   8     1910.70     1699.33    231.94 o 
 -19   1   8      181.41      170.97     31.36 o 
 -17   1   8     3387.32     3014.03     98.01 o 
 -15   1   8      402.87      497.00     45.68 o 
 -13   1   8     1401.64     1509.32     77.74 o 
 -11   1   8       90.55      129.81     24.62 o 
  -9   1   8     1588.99     1765.98     81.14 o 
  -7   1   8     4795.87     4976.08    100.43 o 
  -5   1   8     3556.34     3845.89    104.07 o 
  -3   1   8     3918.57     4048.88    153.09 o 
  -1   1   8      169.61      199.29     32.66 o 
   1   1   8       76.23      107.13     39.11 o 
   3   1   8     2120.37     2131.85    103.95 o 
   5   1   8      786.40      789.87     73.46 o 
   7   1   8      750.79      745.87     76.61 o 
   9   1   8      249.73      354.86     86.69 o 
 -20   2   8      289.24      294.88     72.18 o 
 -18   2   8     1228.70     1189.26     83.28 o 
 -16   2   8       89.86      120.47     17.25 o 
 -14   2   8      164.49      242.50     31.93 o 
 -12   2   8     1564.59     1663.80     80.28 o 
 -10   2   8     4283.10     4543.52    108.34 o 
  -8   2   8     3363.10     3188.82     93.77 o 
  -6   2   8     1161.27     1015.15     44.01 o 
  -4   2   8      807.51      799.77     60.21 o 
  -2   2   8      309.10      304.13     39.29 o 
   0   2   8     4662.07     5196.74    223.28 o 
   2   2   8      123.97      109.45     50.44 o 
   4   2   8     1433.64     1502.18    144.26 o 
   6   2   8       17.73        8.16     27.04 o 
   8   2   8       81.16      117.23     46.83 o 
 -19   3   8      143.65      168.21     31.69 o 
 -17   3   8     1983.91     1933.30    122.54 o 
 -15   3   8     2283.66     2012.05     79.10 o 
 -13   3   8       36.76        3.35     13.93 o 
 -11   3   8      912.47      894.38     59.23 o 
  -9   3   8      511.31      520.21     41.76 o 
  -7   3   8     2824.72     2878.02     99.83 o 
  -5   3   8     2658.52     2622.36    105.27 o 
  -3   3   8     2290.99     2253.25    100.45 o 
  -1   3   8      119.34      181.52     50.77 o 
   1   3   8       16.70       -4.86     30.07 o 
   3   3   8     4902.99     5153.52    231.99 o 
   5   3   8      190.26      169.36     51.66 o 
   7   3   8       49.79       69.98     44.32 o 
 -18   4   8      311.34      266.29     50.17 o 
 -16   4   8      155.59      144.84     39.04 o 
 -14   4   8     2185.70     2484.82    163.72 o 
 -12   4   8     1729.21     1648.48     98.17 o 
 -10   4   8     4570.26     4255.97    127.90 o 
  -8   4   8     1032.68     1058.51     57.77 o 
  -6   4   8      885.55      937.22     63.30 o 
  -4   4   8      895.28     1084.94     71.04 o 
  -2   4   8       90.17       57.34     21.91 o 
   0   4   8     2324.75     2397.97    156.03 o 
   2   4   8       13.78       31.27     43.84 o 
   4   4   8     2159.73     2055.13    145.80 o 
   6   4   8      119.19      143.35     41.92 o 
   8   4   8      126.32      170.66     93.66 o 
 -19   5   8     1097.33     1060.11    104.13 o 
 -17   5   8     1425.49     1441.85    126.33 o 
 -15   5   8     8223.21     8060.40    317.43 o 
 -13   5   8       28.79       26.65     13.20 o 
 -11   5   8     4988.40     4879.56    150.61 o 
  -9   5   8     4402.84     4425.34    140.77 o 
  -7   5   8     3666.61     3833.11    141.46 o 
  -5   5   8     5161.47     5309.30    153.98 o 
  -3   5   8     9917.32     9962.47    421.80 o 
  -1   5   8      527.28      480.25     63.64 o 
   1   5   8     5788.68     5891.21    240.72 o 
   3   5   8     9975.00    10604.83    326.13 o 
   5   5   8     1332.22     1327.91    114.07 o 
   7   5   8      277.43      467.65    139.23 o 
 -18   6   8      599.83      414.41     80.36 o 
 -16   6   8       38.28       44.01     33.15 o 
 -14   6   8        5.24        1.14     53.43 o 
 -12   6   8     2990.62     2959.65    107.51 o 
 -10   6   8     1553.45     1354.52     93.47 o 
  -8   6   8     1994.92     1832.80     98.22 o 
  -6   6   8       21.50       14.96     27.51 o 
  -4   6   8       94.07      123.77     30.21 o 
  -2   6   8      296.44      267.73     56.67 o 
   0   6   8    10384.34    10493.43    320.73 o 
   2   6   8        7.04        3.70     27.47 o 
   4   6   8      612.28      513.01    125.24 o 
   6   6   8        4.73      -76.06     95.23 o 
 -17   7   8     5847.30     5907.12    257.75 o 
 -15   7   8      993.11     1116.10    116.44 o 
 -13   7   8      161.73      185.47     57.63 o 
 -11   7   8       12.21       55.31     47.14 o 
  -9   7   8      604.96      511.78     50.42 o 
  -7   7   8     1338.95     1260.93     85.84 o 
  -5   7   8     2672.37     2368.74    123.49 o 
  -3   7   8     3896.11     3801.20    198.34 o 
  -1   7   8      427.52      444.54    180.08 o 
   1   7   8     1300.38     1350.17     84.52 o 
   3   7   8     2146.64     2179.74    151.03 o 
   5   7   8      435.62      281.60    108.43 o 
 -16   8   8       14.86       34.57     34.89 o 
 -14   8   8     1003.03     1069.65    116.30 o 
 -12   8   8     2577.26     2801.21    284.43 o 
 -10   8   8     3666.67     4091.36    214.66 o 
  -8   8   8     2880.35     2907.38    129.30 o 
  -6   8   8      759.50      728.92     70.95 o 
  -4   8   8       76.82       34.54     33.22 o 
  -2   8   8      338.94      373.98    120.21 o 
   0   8   8     3110.65     3000.57    242.00 o 
   2   8   8      757.54      966.80    105.14 o 
   4   8   8      125.92      150.84     48.17 o 
   6   8   8      379.19      291.03    115.66 o 
 -15   9   8        1.06       -9.72     35.85 o 
 -13   9   8       21.69       12.89     45.26 o 
 -11   9   8       36.86       18.34     28.13 o 
  -9   9   8       91.84       48.18     64.59 o 
  -7   9   8      694.69      649.15     67.78 o 
  -5   9   8     2134.90     2102.50    152.42 o 
  -3   9   8       14.20      -13.09     80.77 o 
  -1   9   8        2.22        6.18     29.73 o 
   1   9   8        7.05       -6.52     38.19 o 
   3   9   8      204.42      216.15    151.01 o 
   5   9   8      228.52      422.71    149.91 o 
 -14  10   8      557.75      534.68     91.29 o 
 -12  10   8     1234.19     1272.22    210.26 o 
 -10  10   8     2255.98     2258.25    147.81 o 
  -8  10   8     2544.35     2393.86    162.43 o 
  -6  10   8     2084.86     1914.45    149.97 o 
  -4  10   8      880.66      862.70    108.01 o 
  -2  10   8     1936.35     2005.92    158.33 o 
   0  10   8      124.82      163.05     53.89 o 
   2  10   8      548.28      672.71     89.93 o 
 -13  11   8       67.29      119.74     81.71 o 
 -11  11   8       59.48      -33.00     56.89 o 
  -9  11   8      124.42      190.28     52.93 o 
  -7  11   8       65.39       65.41     28.42 o 
  -5  11   8      112.36      108.23     49.03 o 
  -3  11   8        9.08       21.82     37.20 o 
  -1  11   8      499.46      575.43     93.41 o 
   1  11   8       68.32       52.27     36.16 o 
 -12  12   8      715.01      607.82    153.68 o 
 -10  12   8     1627.63     1745.22    243.88 o 
  -8  12   8      932.97      821.41    106.86 o 
  -6  12   8      615.78      636.37     95.39 o 
  -4  12   8     1294.56     1379.01    140.55 o 
  -2  12   8     1233.70     1054.63    140.48 o 
   0  12   8      359.52      359.44     73.02 o 
  -7  13   8     1042.72      999.61    118.83 o 
  -5  13   8     1261.97     1205.22    133.78 o 
  -3  13   8      204.79      199.56     58.83 o 
 -19   1   9     2308.80     2241.65    112.50 o 
 -17   1   9     1407.31     1429.18    109.67 o 
 -15   1   9     2054.97     2081.96     97.63 o 
 -13   1   9     6340.25     6622.52    171.47 o 
 -11   1   9      775.96      764.08     58.46 o 
  -9   1   9     2218.37     2256.46     85.05 o 
  -7   1   9      568.67      602.64     55.43 o 
  -5   1   9     2861.95     3048.18    121.60 o 
  -3   1   9     3584.61     3620.65    189.71 o 
  -1   1   9     2945.63     3020.32    181.31 o 
   1   1   9     2095.22     1924.44     80.80 o 
   3   1   9      297.52      252.18     35.66 o 
   5   1   9     6072.14     6015.63    172.72 o 
   7   1   9       34.22      106.20     43.58 o 
 -20   2   9       94.88       96.24     41.25 o 
 -18   2   9      270.68      160.46     37.20 o 
 -16   2   9      907.87      818.86     73.62 o 
 -14   2   9     3054.31     2953.35    112.55 o 
 -12   2   9      987.70     1093.78     69.07 o 
 -10   2   9     5365.07     5264.40    128.63 o 
  -8   2   9      763.42      833.92     45.45 o 
  -6   2   9     1074.04     1164.29     58.77 o 
  -4   2   9      259.91      294.51     47.34 o 
  -2   2   9      153.28      193.38     57.08 o 
   0   2   9       40.99       91.29     51.66 o 
   2   2   9     2101.49     2217.87    213.87 o 
   4   2   9      440.49      366.26     48.13 o 
   6   2   9      170.76      143.49     55.90 o 
 -19   3   9      872.29      815.46     72.11 o 
 -17   3   9     2451.80     2465.86    143.82 o 
 -15   3   9      912.36      920.40     58.19 o 
 -13   3   9     2896.45     2594.03    103.71 o 
 -11   3   9      490.09      609.90     46.25 o 
  -9   3   9     1677.53     1631.36     70.96 o 
  -7   3   9     3365.00     3242.61     85.08 o 
  -5   3   9     4598.71     4271.98    163.93 o 
  -3   3   9     3410.60     3156.20    180.59 o 
  -1   3   9     4414.09     4598.25    222.37 o 
   1   3   9      639.38      576.84     83.56 o 
   3   3   9     3849.89     3844.21    214.15 o 
   5   3   9     1078.48     1062.76    117.02 o 
   7   3   9     1898.38     1805.24    261.48 o 
 -18   4   9      776.52     1049.86     95.60 o 
 -16   4   9    13892.79    14181.24    341.13 o 
 -14   4   9       73.89      143.47     26.76 o 
 -12   4   9      985.12     1144.87     78.40 o 
 -10   4   9     3892.31     3947.71    131.54 o 
  -8   4   9    14278.64    13905.61    255.03 o 
  -6   4   9    13621.68    13561.44    287.70 o 
  -4   4   9     5365.86     5719.06    396.94 o 
  -2   4   9     2593.22     2563.38    165.57 o 
   0   4   9      132.15       47.91     40.54 o 
   2   4   9     8492.25     9091.71    323.24 o 
   4   4   9     3228.06     3642.40    206.91 o 
   6   4   9      890.81      911.74    184.17 o 
 -19   5   9       34.09        6.20     37.19 o 
 -17   5   9      215.77      238.30     51.82 o 
 -15   5   9      820.82      846.45    105.16 o 
 -13   5   9      830.49      826.85     63.12 o 
 -11   5   9      836.72      878.41    100.75 o 
  -9   5   9      803.10      853.61     61.43 o 
  -7   5   9      805.84      920.75     76.89 o 
  -5   5   9      227.52      308.12     48.80 o 
  -3   5   9       11.61        2.98     32.47 o 
  -1   5   9      972.89      991.51    110.95 o 
   1   5   9      469.82      416.51     72.47 o 
   3   5   9      229.05      107.53     43.12 o 
   5   5   9       50.85      -40.25     50.29 o 
 -18   6   9      737.69      805.24    142.06 o 
 -16   6   9     7665.73     7693.41    311.73 o 
 -14   6   9       43.64       11.12     33.11 o 
 -12   6   9      164.36      201.24     35.38 o 
 -10   6   9     3204.89     3376.37    132.28 o 
  -8   6   9     4264.50     4349.20    161.81 o 
  -6   6   9     5185.72     5116.02    183.28 o 
  -4   6   9     1060.98      961.77    165.31 o 
  -2   6   9       39.36       -4.31     31.86 o 
   0   6   9      450.83      352.66     47.77 o 
   2   6   9      686.16      586.45     83.97 o 
   4   6   9      672.36      727.56     93.28 o 
 -17   7   9      436.16      422.88     78.08 o 
 -15   7   9      152.01      143.12     48.50 o 
 -13   7   9      359.54      253.88     63.26 o 
 -11   7   9       30.23       15.05     24.83 o 
  -9   7   9      280.45      243.03     42.03 o 
  -7   7   9      924.03      981.28     87.54 o 
  -5   7   9      158.53       86.19     36.31 o 
  -3   7   9       38.74       21.65     36.07 o 
  -1   7   9      567.39      560.57     83.78 o 
   1   7   9      342.20      168.54     50.11 o 
   3   7   9       71.92       63.92     38.63 o 
   5   7   9      112.65      214.03    101.83 o 
 -16   8   9      317.22      382.17     99.00 o 
 -14   8   9     1315.45     1369.44    137.64 o 
 -12   8   9      254.56      205.23     84.54 o 
 -10   8   9     2564.68     2686.43    123.71 o 
  -8   8   9     2310.07     2393.68    125.63 o 
  -6   8   9     1052.51     1185.46    115.84 o 
  -4   8   9     1174.54     1303.72    125.96 o 
  -2   8   9     1335.41     1373.78    133.09 o 
   0   8   9      557.95      622.55     92.69 o 
   2   8   9      898.94     1049.57    116.14 o 
   4   8   9      853.05      873.39    181.97 o 
 -15   9   9     1461.78     1503.61    147.34 o 
 -13   9   9     2252.23     2267.87    276.88 o 
 -11   9   9     1596.71     1415.33    115.31 o 
  -9   9   9     1800.84     1758.94    108.02 o 
  -7   9   9     1449.25     1347.60    127.20 o 
  -5   9   9     1218.71     1484.20    136.59 o 
  -3   9   9     3000.98     3014.64    195.42 o 
  -1   9   9     1750.04     1773.10    152.00 o 
   1   9   9     2546.43     2444.10    197.53 o 
   3   9   9      119.02      191.08     93.97 o 
 -14  10   9       88.69       10.37     56.57 o 
 -12  10   9       29.87       46.20     58.14 o 
 -10  10   9      445.57      428.06     69.07 o 
  -8  10   9       82.26       43.43     87.21 o 
  -6  10   9      175.45      221.75     56.25 o 
  -4  10   9        4.24        1.44     36.21 o 
  -2  10   9      102.81      146.77     52.78 o 
   0  10   9      203.96      143.84     51.03 o 
   2  10   9      211.10      235.08     94.60 o 
 -13  11   9     1341.62     1773.82    259.28 o 
 -11  11   9      385.98      397.57    118.80 o 
  -9  11   9      643.17      791.77     98.03 o 
  -7  11   9      170.86      114.80    111.57 o 
  -5  11   9      797.58      825.57    112.90 o 
  -3  11   9     1294.33     1433.32    143.27 o 
  -1  11   9     1095.47     1536.82    149.30 o 
 -10  12   9      981.43     1003.51    188.88 o 
  -8  12   9      654.40      711.67    100.28 o 
  -6  12   9      181.16      174.24     54.56 o 
  -4  12   9       63.53        1.61     35.55 o 
 -20   0  10      642.81      600.28    130.74 o 
 -18   0  10     1243.01     1195.22    174.11 o 
 -16   0  10     1924.64     1763.71    129.19 o 
 -14   0  10     4975.56     4850.01    215.57 o 
 -12   0  10     4655.30     4586.74    212.33 o 
 -10   0  10     3101.69     3153.11    177.94 o 
  -8   0  10    13444.63    13247.08    370.84 o 
  -6   0  10    10733.19    10719.58    491.54 o 
  -4   0  10     7294.52     7179.81    404.17 o 
  -2   0  10     1635.77     1874.07    213.08 o 
   0   0  10      611.61      689.22    142.68 o 
   2   0  10     2488.61     2430.98    270.60 o 
   4   0  10     8910.70     8519.60    528.63 o 
   6   0  10     1798.65     1670.42    245.46 o 
 -19   1  10      274.28      286.90     77.50 o 
 -17   1  10      489.00      528.57     68.42 o 
 -15   1  10     1576.86     1709.74     93.41 o 
 -13   1  10     2918.70     2626.32    100.65 o 
 -11   1  10     1970.72     2220.75    105.10 o 
  -9   1  10      123.76      151.77     33.05 o 
  -7   1  10     2097.89     2192.69    125.92 o 
  -5   1  10      249.05      150.32     54.91 o 
  -3   1  10       76.67       43.07     47.92 o 
  -1   1  10       11.79       47.49     39.58 o 
   1   1  10        2.50      -27.36     63.33 o 
   3   1  10     1046.12     1177.56    127.45 o 
   5   1  10        1.13       10.88     38.84 o 
 -20   2  10      202.22      279.26     61.15 o 
 -18   2  10      514.43      560.10     71.36 o 
 -16   2  10      228.28      253.20     50.25 o 
 -14   2  10     9767.32    10030.53    221.96 o 
 -12   2  10      952.03      998.39     68.84 o 
 -10   2  10       12.80       22.84     24.65 o 
  -8   2  10     4332.05     4320.51    135.14 o 
  -6   2  10     3511.48     3487.58    141.80 o 
  -4   2  10     5440.74     5683.75    253.14 o 
  -2   2  10     1552.99     1858.03    245.46 o 
   0   2  10      160.74      145.18     50.90 o 
   2   2  10       62.14       25.54     35.04 o 
   4   2  10      512.68      598.56    103.24 o 
 -19   3  10     1491.91     1727.94    127.58 o 
 -17   3  10     3707.07     3415.53    174.37 o 
 -15   3  10     5396.24     5231.61    153.57 o 
 -13   3  10      238.80      258.65     34.93 o 
 -11   3  10     3047.13     3204.45    107.12 o 
  -9   3  10     2757.62     2702.90     93.30 o 
  -7   3  10     2501.38     2233.76     73.62 o 
  -5   3  10     2140.92     2152.53    166.10 o 
  -3   3  10      783.72      661.16     92.56 o 
  -1   3  10      410.23      493.10     85.77 o 
   1   3  10      825.28      794.36    105.12 o 
   3   3  10     1445.19     1340.77    135.08 o 
   5   3  10        6.17      -42.12     61.44 o 
 -18   4  10        7.21       -6.76     37.30 o 
 -16   4  10      126.82      217.40     49.49 o 
 -14   4  10     2737.51     2709.70    110.96 o 
 -12   4  10      120.10      101.17     22.20 o 
 -10   4  10      859.05      854.29     61.97 o 
  -8   4  10       85.22       63.05     17.29 o 
  -6   4  10      272.76      285.46     32.43 o 
  -4   4  10      902.58     1013.02    174.27 o 
  -2   4  10      289.04      219.77     79.99 o 
   0   4  10       53.10       -1.64     35.93 o 
   2   4  10      228.11      108.31     51.39 o 
   4   4  10      129.39      108.27     44.50 o 
 -19   5  10     1096.21     1234.08    109.13 o 
 -17   5  10     3435.84     3062.20    168.19 o 
 -15   5  10     3078.57     2928.98    199.01 o 
 -13   5  10     1478.82     1439.46     94.07 o 
 -11   5  10      599.82      500.07     59.72 o 
  -9   5  10     3117.73     3127.76    119.94 o 
  -7   5  10      702.49      720.17     92.32 o 
  -5   5  10     1398.33     1383.83    129.20 o 
  -3   5  10     1651.83     1662.46    142.20 o 
  -1   5  10     2532.48     2521.68    178.42 o 
   1   5  10     2016.27     2221.70    197.84 o 
   3   5  10     1199.07     1224.98    154.78 o 
 -18   6  10      149.29      219.20     50.70 o 
 -16   6  10       35.64       26.05     71.66 o 
 -14   6  10     2489.62     2351.59    180.30 o 
 -12   6  10      266.45      273.55     45.04 o 
 -10   6  10      370.37      330.09     70.80 o 
  -8   6  10      105.86       68.77     25.96 o 
  -6   6  10       42.49       72.97     46.83 o 
  -4   6  10      573.87      567.30     91.77 o 
  -2   6  10      373.95      391.47     74.19 o 
   0   6  10       38.09        2.91     52.01 o 
   2   6  10      353.71      330.30     69.89 o 
   4   6  10        7.41      202.08     96.80 o 
 -17   7  10     1507.02     1622.70    153.03 o 
 -15   7  10     3608.75     3810.56    235.78 o 
 -13   7  10       33.01       -4.53     35.17 o 
 -11   7  10     1142.61      990.66     77.99 o 
  -9   7  10       81.08       60.29     62.16 o 
  -7   7  10     2579.90     2381.94    173.17 o 
  -5   7  10      312.91      336.49     70.07 o 
  -3   7  10      951.16      826.72    104.96 o 
  -1   7  10     1140.33     1301.48    131.61 o 
   1   7  10       56.61       11.66     90.51 o 
   3   7  10      975.49      846.37    181.66 o 
 -16   8  10      738.33      732.67    108.51 o 
 -14   8  10     2480.65     2577.14    195.14 o 
 -12   8  10     1840.54     2226.70    266.20 o 
 -10   8  10      215.74      179.70     34.31 o 
  -8   8  10     1628.04     1527.13    168.61 o 
  -6   8  10     1261.44     1308.24    186.21 o 
  -4   8  10     1894.19     1633.98    169.71 o 
  -2   8  10      554.62      610.62     93.91 o 
   0   8  10      462.65      485.28     85.00 o 
   2   8  10        5.92       11.82     37.13 o 
 -15   9  10      656.55      572.45     98.11 o 
 -13   9  10       56.30      -44.00     68.20 o 
 -11   9  10        3.88      -24.55     30.83 o 
  -9   9  10       59.55      133.71     45.11 o 
  -7   9  10      150.60      121.53     48.24 o 
  -5   9  10      106.63      131.02     47.38 o 
  -3   9  10       87.59      169.44     59.60 o 
  -1   9  10       15.72       34.73     37.40 o 
   1   9  10       11.97      -81.32     54.21 o 
 -14  10  10     1381.38     1376.56    225.34 o 
 -12  10  10     1139.99     1284.16    217.48 o 
 -10  10  10      154.31      257.24     67.73 o 
  -8  10  10     2960.57     3189.05    205.93 o 
  -6  10  10     2717.91     2480.75    185.34 o 
  -4  10  10     1254.89     1185.11    132.42 o 
  -2  10  10      529.28      474.84     83.22 o 
 -11  11  10      268.14      345.71    128.86 o 
  -9  11  10       83.40       64.62     38.10 o 
  -7  11  10      314.03      310.46     74.17 o 
  -5  11  10      189.95      140.36     74.17 o 
  -3  11  10       15.74       89.42     44.65 o 
 -19   1  11      254.46      285.50     55.75 o 
 -17   1  11     2252.63     2390.02    147.87 o 
 -15   1  11     6050.64     5932.25    159.03 o 
 -13   1  11    16434.95    16340.90    351.45 o 
 -11   1  11     1909.51     1906.71    122.66 o 
  -9   1  11      684.75      795.43    106.39 o 
  -7   1  11     2039.78     1932.59    157.43 o 
  -5   1  11     2155.93     1958.86    236.97 o 
  -3   1  11     2589.27     2660.80    316.48 o 
  -1   1  11      424.53      318.41     78.31 o 
   1   1  11      276.47      291.99    143.31 o 
   3   1  11      227.31      257.96     98.53 o 
 -20   2  11      145.04      188.24     63.80 o 
 -18   2  11      396.61      424.08     64.17 o 
 -16   2  11      579.74      605.83     77.45 o 
 -14   2  11      127.71      114.33     39.87 o 
 -12   2  11     3919.70     3771.91    137.98 o 
 -10   2  11      154.71      192.95     47.71 o 
  -8   2  11        6.05      -23.57     53.27 o 
  -6   2  11      162.81      109.79     25.28 o 
  -4   2  11     1185.75     1052.91    114.14 o 
  -2   2  11     1124.17     1260.38    133.44 o 
   0   2  11      640.47      754.47    109.37 o 
   2   2  11       91.33      130.78     52.80 o 
   4   2  11      487.25      422.39     86.76 o 
 -19   3  11      139.30      143.38     44.95 o 
 -17   3  11     1279.23     1230.13    111.27 o 
 -15   3  11     2255.76     2066.43    132.12 o 
 -13   3  11      893.24      850.34     66.74 o 
 -11   3  11      670.97      627.21     49.99 o 
  -9   3  11      370.33      393.45     41.54 o 
  -7   3  11     6459.44     6177.48    184.64 o 
  -5   3  11     1855.91     1791.80     93.26 o 
  -3   3  11      435.11      421.66     75.65 o 
  -1   3  11      313.93      413.75     83.14 o 
   1   3  11      394.05      472.65     83.11 o 
   3   3  11        2.60       21.87     37.55 o 
 -18   4  11      972.83     1141.55    106.58 o 
 -16   4  11     1255.97     1303.58    109.57 o 
 -14   4  11     1204.52     1325.36     82.29 o 
 -12   4  11     1021.48     1011.43     72.45 o 
 -10   4  11     9002.88     9069.13    181.78 o 
  -8   4  11       19.82       29.15     16.69 o 
  -6   4  11     8520.59     8279.15    481.48 o 
  -4   4  11     1879.56     2045.70    164.45 o 
  -2   4  11     3521.20     3772.56    225.75 o 
   0   4  11     1040.14     1168.53    128.58 o 
   2   4  11      313.19      352.69     77.83 o 
 -17   5  11        7.42       16.26     43.09 o 
 -15   5  11      197.07      143.92     38.97 o 
 -13   5  11       23.88       21.07     37.33 o 
 -11   5  11        7.88       21.30     19.07 o 
  -9   5  11      633.35      708.77     55.11 o 
  -7   5  11       73.81       35.50     17.35 o 
  -5   5  11       77.51       94.42     43.25 o 
  -3   5  11      139.61      110.73     57.36 o 
  -1   5  11       25.39       81.08     51.64 o 
   1   5  11       61.26       13.68     32.62 o 
   3   5  11       84.71       50.27     39.41 o 
 -18   6  11      798.82      934.38    101.10 o 
 -16   6  11      852.35      716.89     84.93 o 
 -14   6  11     1110.11     1146.22    133.68 o 
 -12   6  11     1239.15     1341.02    102.00 o 
 -10   6  11     3106.71     2926.59    183.38 o 
  -8   6  11     1043.85     1081.26    118.05 o 
  -6   6  11     2029.30     1859.72    156.03 o 
  -4   6  11     1538.75     1439.46    142.07 o 
  -2   6  11      880.34      773.35    123.83 o 
   0   6  11      155.51       93.16     39.37 o 
   2   6  11       82.80      147.48     53.39 o 
 -17   7  11      815.61      887.61    122.38 o 
 -15   7  11      748.67      762.40    113.24 o 
 -13   7  11      245.33      244.35     70.44 o 
 -11   7  11        5.71      -13.61     62.39 o 
  -9   7  11        7.42       26.42     34.09 o 
  -7   7  11     2716.69     2485.09    192.34 o 
  -5   7  11      264.29      139.49     54.68 o 
  -3   7  11       79.23       68.12     41.96 o 
  -1   7  11       19.82       15.48     43.20 o 
   1   7  11        6.04      -45.73    118.96 o 
 -16   8  11       71.91       77.48     52.38 o 
 -14   8  11      473.92      459.59     89.49 o 
 -12   8  11      902.65      915.82    179.14 o 
 -10   8  11       50.55       57.27     32.97 o 
  -8   8  11      582.82      600.49     93.22 o 
  -6   8  11      212.93      255.00     71.48 o 
  -4   8  11      981.07      834.96    113.08 o 
  -2   8  11      591.87      643.04    182.91 o 
   0   8  11      654.10      723.81    109.14 o 
 -15   9  11     1323.59     1390.94    153.45 o 
 -13   9  11     4032.30     3989.83    374.31 o 
 -11   9  11       42.62       36.49     32.30 o 
  -9   9  11      571.37      514.40     88.19 o 
  -7   9  11     1067.13     1119.31    248.28 o 
  -5   9  11     1022.88     1156.51    148.03 o 
  -3   9  11      866.60      968.93    125.05 o 
  -1   9  11      742.49      861.76    116.21 o 
 -12  10  11      100.25      192.34     96.49 o 
 -10  10  11        0.23       24.09     48.87 o 
  -8  10  11        0.37      -13.33     59.40 o 
  -6  10  11      354.47      423.48     87.41 o 
  -4  10  11       11.62       17.47     99.16 o 
 -18   0  12      221.73      119.11     55.94 o 
 -16   0  12     1426.35     1674.50    224.71 o 
 -14   0  12      433.96      491.54    132.94 o 
 -12   0  12       19.71        9.11     65.37 o 
 -10   0  12      857.89      690.80    149.91 o 
  -8   0  12     1312.19     1328.48    198.63 o 
  -6   0  12     3921.01     3712.95    328.74 o 
  -4   0  12      921.50     1110.36    189.20 o 
  -2   0  12      210.48      409.20    121.94 o 
   0   0  12      773.82     1139.59    190.14 o 
   2   0  12      411.89      610.34    137.34 o 
 -19   1  12       23.38      -42.71     45.23 o 
 -17   1  12      111.70      124.91     51.07 o 
 -15   1  12        1.95      -40.74     42.85 o 
 -13   1  12       47.59       66.09     81.24 o 
 -11   1  12       14.12       13.01     66.16 o 
  -9   1  12       17.94        3.87     47.43 o 
  -7   1  12      189.06      124.22     75.11 o 
  -5   1  12      374.30      191.39     56.54 o 
  -3   1  12      119.62      115.37     50.60 o 
  -1   1  12       72.16       67.55     46.29 o 
   1   1  12       27.20      102.49     50.21 o 
 -18   2  12     1862.17     1657.58    127.40 o 
 -16   2  12     2204.61     2221.68    143.01 o 
 -14   2  12     2361.72     2315.66    115.29 o 
 -12   2  12     3647.05     3972.64    366.77 o 
 -10   2  12       10.91       22.06     51.86 o 
  -8   2  12     4669.52     4879.11    266.67 o 
  -6   2  12     1626.61     1761.70    212.77 o 
  -4   2  12     2461.70     2662.45    195.69 o 
  -2   2  12     1274.54     1274.88    141.49 o 
   0   2  12      721.07      782.89    112.76 o 
   2   2  12      273.01      270.82     70.58 o 
 -19   3  12     1416.71     1419.26    123.17 o 
 -17   3  12      568.79      632.22     80.67 o 
 -15   3  12     2625.53     2919.67    161.03 o 
 -13   3  12     4837.84     5021.34    166.83 o 
 -11   3  12     7646.10     7891.17    337.88 o 
  -9   3  12       27.11       40.31     30.95 o 
  -7   3  12      540.22      617.35     67.90 o 
  -5   3  12     2793.68     2628.07    166.22 o 
  -3   3  12     1445.67     1594.17    153.90 o 
  -1   3  12     1060.01     1052.79    164.37 o 
   1   3  12      149.48      270.43     86.27 o 
 -18   4  12       24.91     -112.30     77.63 o 
 -16   4  12        4.70       11.33     32.35 o 
 -14   4  12      280.88      381.27     61.13 o 
 -12   4  12      907.17      936.92     72.15 o 
 -10   4  12     1343.46     1421.70     79.61 o 
  -8   4  12      354.00      364.80    112.04 o 
  -6   4  12        1.55        5.86     21.21 o 
  -4   4  12      434.65      399.76     75.04 o 
  -2   4  12      197.10       68.61     80.30 o 
   0   4  12        2.99       28.08     47.93 o 
 -17   5  12      380.47      360.70     70.99 o 
 -15   5  12     2135.36     1950.15    137.75 o 
 -13   5  12     3553.31     3417.60    169.37 o 
 -11   5  12     5512.51     5411.10    198.19 o 
  -9   5  12      475.89      338.93     37.53 o 
  -7   5  12      121.48       95.46     48.88 o 
  -5   5  12     2291.37     2417.33    185.55 o 
  -3   5  12     1972.26     1974.63    173.49 o 
  -1   5  12      998.97     1091.74    130.07 o 
   1   5  12      388.50      270.12     72.40 o 
 -16   6  12       82.74      142.56     44.44 o 
 -14   6  12      339.65      376.04     59.93 o 
 -12   6  12      297.30      159.51     39.78 o 
 -10   6  12       69.44       27.34     22.85 o 
  -8   6  12     1849.66     1685.15     92.45 o 
  -6   6  12      834.51      703.98    104.14 o 
  -4   6  12      250.66       86.24    178.36 o 
  -2   6  12      209.84      235.50     72.95 o 
   0   6  12      150.41       66.61     79.04 o 
 -15   7  12     1152.24     1359.25    189.67 o 
 -13   7  12     1671.46     1699.81    175.53 o 
 -11   7  12     1434.11     1492.85    227.23 o 
  -9   7  12      847.83      754.25    104.89 o 
  -7   7  12      238.82      199.68     61.23 o 
  -5   7  12     3060.22     3209.35    220.56 o 
  -3   7  12      283.58      403.46     85.49 o 
  -1   7  12      692.74      725.27    110.28 o 
 -14   8  12     1499.83     1512.12    330.63 o 
 -12   8  12      424.14      620.08    158.71 o 
 -10   8  12      317.86      346.49     75.27 o 
  -8   8  12     2339.40     2469.57    190.69 o 
  -6   8  12      162.22       65.20     42.42 o 
  -4   8  12      818.63      674.20    105.55 o 
 -13   9  12      151.62      280.34    110.00 o 
 -11   9  12      182.63      204.67     57.58 o 
  -9   9  12      295.09      323.05     94.91 o 
  -7   9  12       45.04       86.44     80.93 o 
  -5   9  12        1.49      -22.60     47.11 o 
 -19   1  13      314.47      311.65    118.17 o 
 -17   1  13     2440.07     2093.90    188.56 o 
 -15   1  13      877.57      819.35    125.08 o 
 -13   1  13     3429.38     3574.06    240.84 o 
 -11   1  13     3650.26     3754.73    243.03 o 
  -9   1  13      755.88      830.29    123.37 o 
  -7   1  13      755.13      789.89    117.89 o 
  -5   1  13       18.31       43.53     44.02 o 
  -3   1  13     2472.61     2320.81    195.67 o 
  -1   1  13      740.95      620.98    103.08 o 
 -18   2  13      349.99      294.34     72.86 o 
 -16   2  13      457.55      522.29     94.14 o 
 -14   2  13     1235.46     1397.64    150.54 o 
 -12   2  13      669.87      656.52    108.88 o 
 -10   2  13      261.18      233.76     64.77 o 
  -8   2  13      264.66       96.47     98.69 o 
  -6   2  13      802.51      904.11    125.00 o 
  -4   2  13      957.87     1021.96    184.80 o 
  -2   2  13      595.22      759.09    117.99 o 
   0   2  13       77.50      125.90     60.00 o 
 -17   3  13      139.69      103.75     65.53 o 
 -15   3  13      661.43      686.10     79.96 o 
 -13   3  13      238.94      180.72     63.53 o 
 -11   3  13      901.26      941.48    126.95 o 
  -9   3  13     2169.19     2312.80    194.38 o 
  -7   3  13       18.56       37.93     43.16 o 
  -5   3  13      609.83      626.37    103.02 o 
  -3   3  13       89.96       40.24     41.44 o 
  -1   3  13      115.38      155.59     64.97 o 
 -18   4  13      499.20      478.87     71.72 o 
 -16   4  13      417.78      467.84     69.89 o 
 -14   4  13     1703.50     1459.37    112.61 o 
 -12   4  13     1937.47     1887.39    119.13 o 
 -10   4  13     1425.75     1539.15    158.87 o 
  -8   4  13      132.26      243.57    103.40 o 
  -6   4  13     1734.80     1531.24    157.88 o 
  -4   4  13     2358.20     2434.84    198.07 o 
  -2   4  13      316.77      258.76    110.31 o 
 -17   5  13       88.83       42.77     70.87 o 
 -15   5  13       43.79        5.59     35.91 o 
 -13   5  13       13.12        4.27     35.07 o 
 -11   5  13       13.60      -13.29     24.45 o 
  -9   5  13      602.52      709.02    159.34 o 
  -7   5  13      131.41      141.88     56.87 o 
  -5   5  13        1.11      -17.39     68.04 o 
  -3   5  13       68.76        0.58     48.07 o 
 -16   6  13      591.04      624.77     82.85 o 
 -14   6  13     1081.00     1015.22     99.26 o 
 -12   6  13     1808.02     1792.32    130.74 o 
 -10   6  13     2148.89     2617.67    297.63 o 
  -8   6  13       40.26       37.94     49.97 o 
  -6   6  13     1789.33     1659.57    164.12 o 
  -4   6  13     1079.61      968.86    129.05 o 
 -15   7  13       71.77       40.33     43.21 o 
 -13   7  13      119.21       78.84     39.28 o 
 -11   7  13      623.15      564.45    142.06 o 
  -9   7  13     2888.88     2930.19    210.32 o 
  -7   7  13       88.64      122.12     56.87 o 
  -5   7  13      215.80      267.02     77.16 o 
 -12   8  13      238.96      207.43    104.66 o 
 -10   8  13      308.67      226.84     68.14 o 
  -8   8  13      130.59      100.11     51.63 o 
  -6   8  13       32.06       74.01     47.80 o 
 -16   0  14       30.41      133.26     66.31 o 
 -14   0  14      132.69      432.14    135.14 o 
 -12   0  14      507.07      523.28    138.28 o 
 -10   0  14     2042.87     2329.78    291.97 o 
  -8   0  14     1528.09     1549.73    240.43 o 
  -6   0  14      252.15       95.54     88.94 o 
  -4   0  14     1228.81     1137.08    205.54 o 
 -17   1  14       39.24       86.08    129.33 o 
 -15   1  14        5.96       69.10     47.27 o 
 -13   1  14        1.12       57.46     50.92 o 
 -11   1  14      161.50      128.73     53.74 o 
  -9   1  14      115.31      118.05     65.37 o 
  -7   1  14       74.22       65.32     94.29 o 
  -5   1  14        1.42       90.81     44.88 o 
  -3   1  14       54.77      174.82    101.36 o 
 -16   2  14     1934.11     1957.26    330.78 o 
 -14   2  14      484.08      575.99    106.11 o 
 -12   2  14     1946.59     2025.31    191.66 o 
 -10   2  14     1650.24     1606.91    170.50 o 
  -8   2  14      457.49      430.35     91.20 o 
  -6   2  14      195.51      196.83     65.42 o 
  -4   2  14      534.19      522.43     99.28 o 
 -17   3  14      855.04      723.68    118.05 o 
 -15   3  14     1567.12     1671.69    173.09 o 
 -13   3  14      917.41      869.04    128.44 o 
 -11   3  14     2021.40     2120.83    194.03 o 
  -9   3  14     1580.77     1623.92    170.38 o 
  -7   3  14      528.04      595.01    107.74 o 
  -5   3  14      641.17      543.74    101.84 o 
  -3   3  14       17.13       67.87     52.79 o 
 -16   4  14      111.95      101.38     56.64 o 
 -14   4  14       43.75       77.61     42.61 o 
 -12   4  14      141.59       78.37     60.97 o 
 -10   4  14        1.07      -27.55     51.70 o 
  -8   4  14       20.77       58.41     90.67 o 
  -6   4  14      221.01      210.76     92.09 o 
  -4   4  14       30.17      120.96     56.60 o 
 -15   5  14     2119.14     1987.63    191.31 o 
 -13   5  14     1403.55     1522.09    168.06 o 
 -11   5  14      807.26      944.16    175.84 o 
  -9   5  14      833.62     1284.16    217.17 o 
  -7   5  14      229.81      263.23     69.33 o 
  -5   5  14      482.04      377.65     88.79 o 
 -14   6  14        1.28      109.47    111.41 o 
 -12   6  14      589.20      619.72    119.90 o 
 -10   6  14      142.53      220.00    104.34 o 
  -8   6  14        2.91       69.79     54.84 o 
 -15   1  15     1563.72     1587.63    177.31 o 
 -13   1  15     1278.94     1504.36    168.94 o 
 -11   1  15     1484.92     1226.63    265.73 o 
  -9   1  15      818.43      894.70    274.84 o 
  -7   1  15      473.37      736.52    245.93 o 
 -14   2  15      575.30      606.41    186.68 o 
 -12   2  15        6.88       28.68     60.49 o 
 -10   2  15      124.64       84.91    153.06 o 
  -8   2  15      467.28      490.48    102.50 o 
 -13   3  15      794.78      843.74    130.39 o 
 -11   3  15      366.32      462.41    115.50 o 
  -9   3  15      761.20      796.84    131.44 o 
  -7   3  15      209.67      233.31     76.00 o 
 -12   4  15      184.99      217.83     85.39 o 
 -10   4  15     1024.16     1009.57    139.44 o 
                                                 
